# Supplementary material for: A subterranean adaptive radiation of amphipods in Europe
Source: Nat Commun. 2021 Jun 17;12:3688. doi: 10.1038/s41467-021-24023-w (PMC8211712; doi:10.1038/s41467-021-24023-w)
Supplement: Supplementary file 4 — Supplementary Data 1-4 [file 41467_2021_24023_MOESM4_ESM.xlsx]

## Sheet: Data 1 Molecular Data
voucher	code	species	chimera	18S	28Slev2des2	28Slev3des5	ArgK	COI	EPRS	H3	HSP70	PEPCK	locality/locality-chimera	Country	WGS84 - X	WGS84 - Y
NA738	C_paradoxa	Carinurella paradoxa	NA	New:MT191445 [https://www.ncbi.nlm.nih.gov/nuccore/MT191445]	NA	MK421138 [https://www.ncbi.nlm.nih.gov/nuccore/MK421138]	MH493799 [https://www.ncbi.nlm.nih.gov/nuccore/MH493799]	KR905829 [https://www.ncbi.nlm.nih.gov/nuccore/KR905829]	MH481512 [https://www.ncbi.nlm.nih.gov/nuccore/MH481512]	KR905901 [https://www.ncbi.nlm.nih.gov/nuccore/KR905901]	New:MT191924 [https://www.ncbi.nlm.nih.gov/nuccore/MT191924]	NA	Torre, river, Ruda	Italy	13.4016	45.8383
NC144	Cn_lubuskensis	Chaetoniphargus lubuskensis		NA	MN914030 [https://www.ncbi.nlm.nih.gov/nuccore/MN914030]	NA	NA	MN913986 [https://www.ncbi.nlm.nih.gov/nuccore/MN913986]	NA	MN915293 [https://www.ncbi.nlm.nih.gov/nuccore/MN915293]	NA	NA	Lukina jama - Trojama sustav Caves	Croatia	15.0266	44.7669
PN1374	H_geos	Haploginglymus geos		NA	KY441086 [https://www.ncbi.nlm.nih.gov/nuccore/KY441086]	NA	NA	NA	NA	KY441049 [https://www.ncbi.nlm.nih.gov/nuccore/KY441049]	NA	NA	Cazalla de la Sierra	Spain	-5.75949	37.9347
PN0243	H_morenoi	Haploginglymus morenoi		NA	KY441079 [https://www.ncbi.nlm.nih.gov/nuccore/KY441079]	NA	NA	KY441020 [https://www.ncbi.nlm.nih.gov/nuccore/KY441020]	NA	KY441053 [https://www.ncbi.nlm.nih.gov/nuccore/KY441053]	NA	NA	Zaragoza	Spain	0.247727	41.2113
NA543	H_sp	Haploginglymus sp.	NC317 (28Slev3des5, COI) NA190 (ArgK)	New:MT191442 [https://www.ncbi.nlm.nih.gov/nuccore/MT191442]	New:MT191498 [https://www.ncbi.nlm.nih.gov/nuccore/MT191498]	New:MT191561 [https://www.ncbi.nlm.nih.gov/nuccore/MT191561]	MH493795 [https://www.ncbi.nlm.nih.gov/nuccore/MH493795]	New:MT192029 [https://www.ncbi.nlm.nih.gov/nuccore/MT192029]	MH481509 [https://www.ncbi.nlm.nih.gov/nuccore/MH481509]	New:MT191821 [https://www.ncbi.nlm.nih.gov/nuccore/MT191821]	NA	NA	Arga river, gravel-bed, Pamplona	Spain	1.55488	42.8943
PN1371	H_spn_Cordoba	Haploginglymus sp.n. Cordoba		NA	KY441092 [https://www.ncbi.nlm.nih.gov/nuccore/KY441092]	NA	NA	KY441019 [https://www.ncbi.nlm.nih.gov/nuccore/KY441019]	NA	KY441051 [https://www.ncbi.nlm.nih.gov/nuccore/KY441051]	NA	NA	Cordoba	Spain	-4.77926	37.8761
PN1372	H_spn_Portugal	Haploginglymus sp.n. Portugal		NA	NA	NA	NA	KY441015 [https://www.ncbi.nlm.nih.gov/nuccore/KY441015]	NA	KY441048 [https://www.ncbi.nlm.nih.gov/nuccore/KY441048]	NA	NA	/	Portugal	-8.75961	39.5334
PN1320	H_spn_Priego	Haploginglymus sp.n. Priego de Cordoba		NA	KY441091 [https://www.ncbi.nlm.nih.gov/nuccore/KY441091]	NA	NA	KY441018 [https://www.ncbi.nlm.nih.gov/nuccore/KY441018]	NA	KY441046 [https://www.ncbi.nlm.nih.gov/nuccore/KY441046]	NA	NA	Priego de Córdoba	Spain	-4.19789	37.4383
PN0205	H_spn_Zaragoza_1	Haploginglymus sp.n. Zaragoza 1		NA	KY441084 [https://www.ncbi.nlm.nih.gov/nuccore/KY441084]	NA	NA	KY441013 [https://www.ncbi.nlm.nih.gov/nuccore/KY441013]	NA	KY441052 [https://www.ncbi.nlm.nih.gov/nuccore/KY441052]	NA	NA	Zaragoza	Spain	0.247727	41.2113
PN0209	H_spn_Zaragoza_2	Haploginglymus sp.n. Zaragoza 2		NA	KY441089 [https://www.ncbi.nlm.nih.gov/nuccore/KY441089]	NA	NA	KY441023 [https://www.ncbi.nlm.nih.gov/nuccore/KY441023]	NA	KY441056 [https://www.ncbi.nlm.nih.gov/nuccore/KY441056]	NA	NA	Zaragoza	Spain	0.247727	41.2113
NC019	M_leruthi_A	Microniphargus leruthi A		New:MT191480 [https://www.ncbi.nlm.nih.gov/nuccore/MT191480]	KX379004 [https://www.ncbi.nlm.nih.gov/nuccore/KX379004]	NA	NA	NA	MH481529 [https://www.ncbi.nlm.nih.gov/nuccore/MH481529]	KX379049 [https://www.ncbi.nlm.nih.gov/nuccore/KX379049]	New:MT191967 [https://www.ncbi.nlm.nih.gov/nuccore/MT191967]	MH500407 [https://www.ncbi.nlm.nih.gov/nuccore/MH500407]	Polldubh	Ireland	-9.28773	53.0777
NA741	M_leruthi_B	Microniphargus leruthi B		New:MT191446 [https://www.ncbi.nlm.nih.gov/nuccore/MT191446]	New:MT191500 [https://www.ncbi.nlm.nih.gov/nuccore/MT191500]	NA	NA	NA	MH481513 [https://www.ncbi.nlm.nih.gov/nuccore/MH481513]	New:MT191824 [https://www.ncbi.nlm.nih.gov/nuccore/MT191824]	New:MT191925 [https://www.ncbi.nlm.nih.gov/nuccore/MT191925]	NA	/	United Kingdom	-2.52468	51.101
NB090	M_sp	Microniphargus sp.		New:MT191454 [https://www.ncbi.nlm.nih.gov/nuccore/MT191454]	New:MT191502 [https://www.ncbi.nlm.nih.gov/nuccore/MT191502]	NA	NA	NA	MH481517 [https://www.ncbi.nlm.nih.gov/nuccore/MH481517]	New:MT191826 [https://www.ncbi.nlm.nih.gov/nuccore/MT191826]	New:MT191931 [https://www.ncbi.nlm.nih.gov/nuccore/MT191931]	MH500401 [https://www.ncbi.nlm.nih.gov/nuccore/MH500401]	Grotte de Comblain au-Pont	Belgium	5.57481	50.4754
NB365	Nl_nolli	Niphargellus nolli		NA	NA	NA	MH493805 [https://www.ncbi.nlm.nih.gov/nuccore/MH493805]	NA	MH481521 [https://www.ncbi.nlm.nih.gov/nuccore/MH481521]	New:MT191827 [https://www.ncbi.nlm.nih.gov/nuccore/MT191827]	NA	NA	/	Germany	9.03943	49.9261
NA547	Nb_orophobata_H	Niphargobates orophobata	NA546 (EPRS)	New:MT191443 [https://www.ncbi.nlm.nih.gov/nuccore/MT191443]	JQ815552 [https://www.ncbi.nlm.nih.gov/nuccore/JQ815552]	JQ815548 [https://www.ncbi.nlm.nih.gov/nuccore/JQ815548]	MH493797 [https://www.ncbi.nlm.nih.gov/nuccore/MH493797]	KY643582 [https://www.ncbi.nlm.nih.gov/nuccore/KY643582]	MH481510 [https://www.ncbi.nlm.nih.gov/nuccore/MH481510]	JQ815518 [https://www.ncbi.nlm.nih.gov/nuccore/JQ815518]	New:MT191921 [https://www.ncbi.nlm.nih.gov/nuccore/MT191921]	MH500394 [https://www.ncbi.nlm.nih.gov/nuccore/MH500394]	Planinska jama Cave	Slovenia	14.2457	45.8199
NA025	N_aberrans	Niphargus aberrans		New:MT191384 [https://www.ncbi.nlm.nih.gov/nuccore/MT191384]	EF617260 [https://www.ncbi.nlm.nih.gov/nuccore/EF617260]	KT278678 [https://www.ncbi.nlm.nih.gov/nuccore/KT278678]	New:MT191570 [https://www.ncbi.nlm.nih.gov/nuccore/MT191570]	NA	New:MT191691 [https://www.ncbi.nlm.nih.gov/nuccore/MT191691]	KX379048 [https://www.ncbi.nlm.nih.gov/nuccore/KX379048]	New:MT191852 [https://www.ncbi.nlm.nih.gov/nuccore/MT191852]	NA	Sneberje, freatic water of river Sava	Slovenia	14.5731	46.0804
NA146	N_ablaskiri	Niphargus ablaskiri		New:MT191425 [https://www.ncbi.nlm.nih.gov/nuccore/MT191425]	KR905873 [https://www.ncbi.nlm.nih.gov/nuccore/KR905873]	MN113993 [https://www.ncbi.nlm.nih.gov/nuccore/MN113993]	New:MT191593 [https://www.ncbi.nlm.nih.gov/nuccore/MT191593]	KR905818 [https://www.ncbi.nlm.nih.gov/nuccore/KR905818]	New:MT191720 [https://www.ncbi.nlm.nih.gov/nuccore/MT191720]	KR905893 [https://www.ncbi.nlm.nih.gov/nuccore/KR905893]	NA	NA	Well in Perevalno	Ukraine	34.3146	44.8469
NB542	N_aggtelekiensis_A	Niphargus aggtelekiensis A		NA	MN914031 [https://www.ncbi.nlm.nih.gov/nuccore/MN914031]	NA	NA	KY643569 [https://www.ncbi.nlm.nih.gov/nuccore/KY643569]	NA	MN915270 [https://www.ncbi.nlm.nih.gov/nuccore/MN915270]	NA	NA	Baradla-also Cave	Hungary	20.544	48.4831
NB541	N_aggtelekiensis_B	Niphargus aggtelekiensis B		New:MT191471 [https://www.ncbi.nlm.nih.gov/nuccore/MT191471]	MN914032 [https://www.ncbi.nlm.nih.gov/nuccore/MN914032]	NA	New:MT191650 [https://www.ncbi.nlm.nih.gov/nuccore/MT191650]	KY643570 [https://www.ncbi.nlm.nih.gov/nuccore/KY643570]	New:MT191776 [https://www.ncbi.nlm.nih.gov/nuccore/MT191776]	MN915271 [https://www.ncbi.nlm.nih.gov/nuccore/MN915271]	New:MT191952 [https://www.ncbi.nlm.nih.gov/nuccore/MT191952]	NA	Rakoczi 1 Cave	Hungary	20.7489	48.5208
NA501	N_aggtelekiensis_C	Niphargus aggtelekiensis C		New:MT191436 [https://www.ncbi.nlm.nih.gov/nuccore/MT191436]	KJ566697 [https://www.ncbi.nlm.nih.gov/nuccore/KJ566697]	MN113996 [https://www.ncbi.nlm.nih.gov/nuccore/MN113996]	NA	KX379126 [https://www.ncbi.nlm.nih.gov/nuccore/KX379126]	New:MT191736 [https://www.ncbi.nlm.nih.gov/nuccore/MT191736]	KJ566722 [https://www.ncbi.nlm.nih.gov/nuccore/KJ566722]	New:MT191915 [https://www.ncbi.nlm.nih.gov/nuccore/MT191915]	New:MT191995 [https://www.ncbi.nlm.nih.gov/nuccore/MT191995]	Gesause ET2B	Austria	14.5873	47.5653
NB536	N_aggtelekiensis_D	Niphargus aggtelekiensis D		New:MT191469 [https://www.ncbi.nlm.nih.gov/nuccore/MT191469]	New:MT191507 [https://www.ncbi.nlm.nih.gov/nuccore/MT191507]	NA	New:MT191648 [https://www.ncbi.nlm.nih.gov/nuccore/MT191648]	NA	NA	New:MT191829 [https://www.ncbi.nlm.nih.gov/nuccore/MT191829]	New:MT191950 [https://www.ncbi.nlm.nih.gov/nuccore/MT191950]	NA	Kecske-Iyuk Cave	Hungary	20.6317	48.1175
FS_14177	N_aggtelekiensis_T98	Niphargus aggtelekiensis T98		NA	NA	NA	NA	KY706999 [https://www.ncbi.nlm.nih.gov/nuccore/KY706999]	NA	NA	NA	NA	Römersteinbruch (subterranean quarry)	Austria	15.5589	46.7392
NA081	N_aitolosi_H	Niphargus aitolosi	NA895 (18S, 28Slev3des5, COI)	New:MT191449 [https://www.ncbi.nlm.nih.gov/nuccore/MT191449]	EU693310 [https://www.ncbi.nlm.nih.gov/nuccore/EU693310]	KP133147 [https://www.ncbi.nlm.nih.gov/nuccore/KP133147]	New:MT191584 [https://www.ncbi.nlm.nih.gov/nuccore/MT191584]	KP164475 [https://www.ncbi.nlm.nih.gov/nuccore/KP164475]	New:MT191710 [https://www.ncbi.nlm.nih.gov/nuccore/MT191710]	KP133142 [https://www.ncbi.nlm.nih.gov/nuccore/KP133142]	New:MT191881 [https://www.ncbi.nlm.nih.gov/nuccore/MT191881]	NA	Lysimachia lake, shore	Greece	21.3656	38.5565
NB105	N_alisadri	Niphargus alisadri		NA	KF581049 [https://www.ncbi.nlm.nih.gov/nuccore/KF581049]	MN914061 [https://www.ncbi.nlm.nih.gov/nuccore/MN914061]	New:MT191623 [https://www.ncbi.nlm.nih.gov/nuccore/MT191623]	KF581079 [https://www.ncbi.nlm.nih.gov/nuccore/KF581079]	New:MT191754 [https://www.ncbi.nlm.nih.gov/nuccore/MT191754]	KR905904 [https://www.ncbi.nlm.nih.gov/nuccore/KR905904]	New:MT191932 [https://www.ncbi.nlm.nih.gov/nuccore/MT191932]	New:MT192000 [https://www.ncbi.nlm.nih.gov/nuccore/MT192000]	Alisadr Cave	Iran	48.2833	35.2667
NB169	N_alpheus_H	Niphargus alpheus	NB445 (28Slev3des5, H3)	NA	KY617132 [https://www.ncbi.nlm.nih.gov/nuccore/KY617132]	MN914045 [https://www.ncbi.nlm.nih.gov/nuccore/MN914045]	New:MT191637 [https://www.ncbi.nlm.nih.gov/nuccore/MT191637]	KY617251 [https://www.ncbi.nlm.nih.gov/nuccore/KY617251]	New:MT191766 [https://www.ncbi.nlm.nih.gov/nuccore/MT191766]	MN915272 [https://www.ncbi.nlm.nih.gov/nuccore/MN915272]	New:MT191938 [https://www.ncbi.nlm.nih.gov/nuccore/MT191938]	New:MT192005 [https://www.ncbi.nlm.nih.gov/nuccore/MT192005]	funnrl near the bridge, zaliv Jadriščica	Croatia	14.4941	44.6252
NA019	N_alpinus_H	Niphargus alpinus	NA109 (28Slev3des5)	New:MT191382 [https://www.ncbi.nlm.nih.gov/nuccore/MT191382]	EF617254 [https://www.ncbi.nlm.nih.gov/nuccore/EF617254]	KP133155 [https://www.ncbi.nlm.nih.gov/nuccore/KP133155]	New:MT191568 [https://www.ncbi.nlm.nih.gov/nuccore/MT191568]	NA	New:MT191689 [https://www.ncbi.nlm.nih.gov/nuccore/MT191689]	NA	NA	NA	Ramsauer Tal, Norateil	Germany	12.9001	47.6167
NA504	N_ambulator	Niphargus ambulator		NA	KJ566699 [https://www.ncbi.nlm.nih.gov/nuccore/KJ566699]	NA	New:MT191609 [https://www.ncbi.nlm.nih.gov/nuccore/MT191609]	KX379125 [https://www.ncbi.nlm.nih.gov/nuccore/KX379125]	NA	KJ566723 [https://www.ncbi.nlm.nih.gov/nuccore/KJ566723]	NA	NA	Buco del Piombo	Italy	9.19847	45.8258
NB168	N_anhihalinus_H	Niphargus anchialinus	NB164 (COI)	New:MT191459 [https://www.ncbi.nlm.nih.gov/nuccore/MT191459]	KR905881 [https://www.ncbi.nlm.nih.gov/nuccore/KR905881]	New:MT191556 [https://www.ncbi.nlm.nih.gov/nuccore/MT191556]	New:MT191636 [https://www.ncbi.nlm.nih.gov/nuccore/MT191636]	KR905765 [https://www.ncbi.nlm.nih.gov/nuccore/KR905765]	New:MT191765 [https://www.ncbi.nlm.nih.gov/nuccore/MT191765]	KR905902 [https://www.ncbi.nlm.nih.gov/nuccore/KR905902]	New:MT191937 [https://www.ncbi.nlm.nih.gov/nuccore/MT191937]	New:MT192004 [https://www.ncbi.nlm.nih.gov/nuccore/MT192004]	Šipun špilja Cave	Croatia	18.218	42.5836
NA942	N_andropus	Niphargus andropus		NA	KF218725 [https://www.ncbi.nlm.nih.gov/nuccore/KF218725]	NA	New:MT191620 [https://www.ncbi.nlm.nih.gov/nuccore/MT191620]	NA	New:MT191751 [https://www.ncbi.nlm.nih.gov/nuccore/MT191751]	KF218655 [https://www.ncbi.nlm.nih.gov/nuccore/KF218655]	NA	NA	Măgura Cave	Romania	22.1723	47.0158
NA200	N_angelieri	Niphargus angelieri	NC319 (28Slev2des2)	New:MT191432 [https://www.ncbi.nlm.nih.gov/nuccore/MT191432]	New:MT191537 [https://www.ncbi.nlm.nih.gov/nuccore/MT191537]	NA	MH493785 [https://www.ncbi.nlm.nih.gov/nuccore/MH493785]	NA	MH481500 [https://www.ncbi.nlm.nih.gov/nuccore/MH481500]	MK421122 [https://www.ncbi.nlm.nih.gov/nuccore/MK421122]	New:MT191909 [https://www.ncbi.nlm.nih.gov/nuccore/MT191909]	MH500386 [https://www.ncbi.nlm.nih.gov/nuccore/MH500386]	Grotte des Fees	France	3.02824	42.9101
NB604	N_antipodes	Niphargus antipodes		NA	KY617131 [https://www.ncbi.nlm.nih.gov/nuccore/KY617131]	NA	NA	KY643566 [https://www.ncbi.nlm.nih.gov/nuccore/KY643566]	NA	KY617304 [https://www.ncbi.nlm.nih.gov/nuccore/KY617304]	NA	NA	Bilobrkova pećina Cave	Bosnia and Herzegovina	17.0162	43.5831
NA067	N_aquilex_A	Niphargus aquilex A		NA	EF617304 [https://www.ncbi.nlm.nih.gov/nuccore/EF617304]	MN914064 [https://www.ncbi.nlm.nih.gov/nuccore/MN914064]	NA	NA	New:MT191706 [https://www.ncbi.nlm.nih.gov/nuccore/MT191706]	KJ566710 [https://www.ncbi.nlm.nih.gov/nuccore/KJ566710]	NA	NA	Little stour river	United Kingdom	1.16892	51.2755
NA020	N_aquilex_B	Niphargus aquilex B		NA	EF617255 [https://www.ncbi.nlm.nih.gov/nuccore/EF617255]	MN914070 [https://www.ncbi.nlm.nih.gov/nuccore/MN914070]	NA	KX379140 [https://www.ncbi.nlm.nih.gov/nuccore/KX379140]	NA	KX379057 [https://www.ncbi.nlm.nih.gov/nuccore/KX379057]	NA	NA	Wavreille, well 400 m W	Belgium	5.24848	50.121
GBLP1	N_aquilex_C	Niphargus aquilex C		NA	JF420876 [https://www.ncbi.nlm.nih.gov/nuccore/JF420876]	NA	NA	JF421842 [https://www.ncbi.nlm.nih.gov/nuccore/JF421842]	NA	NA	NA	NA	Lower Pithayne Farm, United Kingdom	United Kingdom	-3.07068	50.8754
UK	N_aquilex_D	Niphargus aquilex D		NA	KC315607 [https://www.ncbi.nlm.nih.gov/nuccore/KC315607]	NA	NA	KC315622 [https://www.ncbi.nlm.nih.gov/nuccore/KC315622]	NA	NA	NA	NA	Pridhamsleigh, Devon	United Kingdom	-3.76562	50.4975
JC_131	N_aquilex_T68	Niphargus aquilex T68		NA	NA	NA	NA	KY707011 [https://www.ncbi.nlm.nih.gov/nuccore/KY707011]	NA	NA	NA	NA	Ile Chevalier	France	-4.18936	47.8655
FS_14034	N_aquilex_T81	Niphargus aquilex T81		NA	NA	NA	NA	KY706951 [https://www.ncbi.nlm.nih.gov/nuccore/KY706951]	NA	NA	NA	NA	Cava in località Brentani (1 art/VR) o di Monte Solane	Italy	10.8552	45.5552
DW090920-94	N_aquilex_T83	Niphargus aquilex T83		NA	NA	NA	NA	KY706839 [https://www.ncbi.nlm.nih.gov/nuccore/KY706839]	NA	NA	NA	NA	Grube Petronell A Nord	Germany	7.96975	49.1052
FS_14020	N_aquilex_T94	Niphargus aquilex T94		NA	NA	NA	NA	KY706941 [https://www.ncbi.nlm.nih.gov/nuccore/KY706941]	NA	NA	NA	NA	Sorgente Skedanz, Santa Croce	Italy	13.6967	45.7247
NB419	N_arbiter_H	Niphargus arbiter	NA052 (18S, ArgK, EPRS)	New:MT191395 [https://www.ncbi.nlm.nih.gov/nuccore/MT191395]	KY617099 [https://www.ncbi.nlm.nih.gov/nuccore/KY617099]	New:MT191557 [https://www.ncbi.nlm.nih.gov/nuccore/MT191557]	MH493750 [https://www.ncbi.nlm.nih.gov/nuccore/MH493750]	KY617260 [https://www.ncbi.nlm.nih.gov/nuccore/KY617260]	MH481464 [https://www.ncbi.nlm.nih.gov/nuccore/MH481464]	KY617308 [https://www.ncbi.nlm.nih.gov/nuccore/KY617308]	New:MT191942 [https://www.ncbi.nlm.nih.gov/nuccore/MT191942]	New:MT192007 [https://www.ncbi.nlm.nih.gov/nuccore/MT192007]	Pećina uz Koranu, 12 km NNE Slunj Cave/Tounjčica špilja Cave	Croatia	15.5403	45.2152
NA051	N_arethusa	Niphargus arethusa		New:MT191394 [https://www.ncbi.nlm.nih.gov/nuccore/MT191394]	EF617285 [https://www.ncbi.nlm.nih.gov/nuccore/EF617285]	MN914044 [https://www.ncbi.nlm.nih.gov/nuccore/MN914044]	New:MT191577 [https://www.ncbi.nlm.nih.gov/nuccore/MT191577]	KY617264 [https://www.ncbi.nlm.nih.gov/nuccore/KY617264]	New:MT191700 [https://www.ncbi.nlm.nih.gov/nuccore/MT191700]	MN915273 [https://www.ncbi.nlm.nih.gov/nuccore/MN915273]	New:MT191865 [https://www.ncbi.nlm.nih.gov/nuccore/MT191865]	New:MT191985 [https://www.ncbi.nlm.nih.gov/nuccore/MT191985]	Lopar, open wells	Croatia	14.7362	44.8305
FS_14018	N_armatus	Niphargus armatus		NA	NA	NA	NA	KY706940 [https://www.ncbi.nlm.nih.gov/nuccore/KY706940]	NA	NA	NA	NA	Grotta Nuova di Villanova (Fr 323), Villanova Grotte	Italy	13.2824	46.2572
NA069	N_auerbachi	Niphargus auerbachi		New:MT191402 [https://www.ncbi.nlm.nih.gov/nuccore/MT191402]	EU693292 [https://www.ncbi.nlm.nih.gov/nuccore/EU693292]	MK421129 [https://www.ncbi.nlm.nih.gov/nuccore/MK421129]	New:MT191582 [https://www.ncbi.nlm.nih.gov/nuccore/MT191582]	KX379130 [https://www.ncbi.nlm.nih.gov/nuccore/KX379130]	New:MT191707 [https://www.ncbi.nlm.nih.gov/nuccore/MT191707]	KJ566711 [https://www.ncbi.nlm.nih.gov/nuccore/KJ566711]	New:MT191873 [https://www.ncbi.nlm.nih.gov/nuccore/MT191873]	NA	Messkirch, Sachweickart	Germany	9.11555	47.9944
NC099	N_aulicus	Niphargus aulicus		NA	MN914026 [https://www.ncbi.nlm.nih.gov/nuccore/MN914026]	NA	New:MT191673 [https://www.ncbi.nlm.nih.gov/nuccore/MT191673]	MN913980 [https://www.ncbi.nlm.nih.gov/nuccore/MN913980]	New:MT191799 [https://www.ncbi.nlm.nih.gov/nuccore/MT191799]	MN915274 [https://www.ncbi.nlm.nih.gov/nuccore/MN915274]	NA	NA	Drinovčuša jama Cave	Croatia	16.6386	43.5485
NA024	N_bajuvaricus	Niphargus bajuvaricus		New:MT191383 [https://www.ncbi.nlm.nih.gov/nuccore/MT191383]	EF617259 [https://www.ncbi.nlm.nih.gov/nuccore/EF617259]	JQ815449 [https://www.ncbi.nlm.nih.gov/nuccore/JQ815449]	NA	KX379135 [https://www.ncbi.nlm.nih.gov/nuccore/KX379135]	New:MT191690 [https://www.ncbi.nlm.nih.gov/nuccore/MT191690]	JQ815476 [https://www.ncbi.nlm.nih.gov/nuccore/JQ815476]	NA	NA	Lobau, well A96	Austria	16.5164	48.1834
NA070	N_balcanicus_H	Niphargus balcanicus	NA246 (ArgK, EPRS)	New:MT191403 [https://www.ncbi.nlm.nih.gov/nuccore/MT191403]	EF617280 [https://www.ncbi.nlm.nih.gov/nuccore/EF617280]	JQ815540 [https://www.ncbi.nlm.nih.gov/nuccore/JQ815540]	MH493791 [https://www.ncbi.nlm.nih.gov/nuccore/MH493791]	MN913981 [https://www.ncbi.nlm.nih.gov/nuccore/MN913981]	MH481505 [https://www.ncbi.nlm.nih.gov/nuccore/MH481505]	JQ815507 [https://www.ncbi.nlm.nih.gov/nuccore/JQ815507]	New:MT191874 [https://www.ncbi.nlm.nih.gov/nuccore/MT191874]	NA	Vjetrenica pri Zavali Cave	Bosnia and Herzegovina	17.9839	42.8458
FS_1223	N_barbatus	Niphargus barbatus		NA	NA	NA	NA	KY706906 [https://www.ncbi.nlm.nih.gov/nuccore/KY706906]	NA	NA	NA	NA	Bus della Genziana (1000 V/TV), Pian del Cansiglio	Italy	12.4	46.058
NA792	N_bihorensis_A_H	Niphargus bihorensis A	NA800 (COI)	New:MT191447 [https://www.ncbi.nlm.nih.gov/nuccore/MT191447]	KF218727 [https://www.ncbi.nlm.nih.gov/nuccore/KF218727]	KF218734 [https://www.ncbi.nlm.nih.gov/nuccore/KF218734]	New:MT191615 [https://www.ncbi.nlm.nih.gov/nuccore/MT191615]	KF218663 [https://www.ncbi.nlm.nih.gov/nuccore/KF218663]	New:MT191746 [https://www.ncbi.nlm.nih.gov/nuccore/MT191746]	KF218657 [https://www.ncbi.nlm.nih.gov/nuccore/KF218657]	NA	NA	Meziad Cave	Romania	22.48	46.7625
NA794	N_bihorensis_B_H	Niphargus bihorensis B	NA797 (18S)	New:MT191448 [https://www.ncbi.nlm.nih.gov/nuccore/MT191448]	KF218731 [https://www.ncbi.nlm.nih.gov/nuccore/KF218731]	KF218735 [https://www.ncbi.nlm.nih.gov/nuccore/KF218735]	New:MT191616 [https://www.ncbi.nlm.nih.gov/nuccore/MT191616]	KF218667 [https://www.ncbi.nlm.nih.gov/nuccore/KF218667]	New:MT191747 [https://www.ncbi.nlm.nih.gov/nuccore/MT191747]	KF218651 [https://www.ncbi.nlm.nih.gov/nuccore/KF218651]	NA	NA	Vadu Crişului Cave	Romania	22.5139	46.9525
NA182	N_bilecanus	Niphargus bilecanus		NA	JQ815550 [https://www.ncbi.nlm.nih.gov/nuccore/JQ815550]	NA	New:MT191603 [https://www.ncbi.nlm.nih.gov/nuccore/MT191603]	KR905826 [https://www.ncbi.nlm.nih.gov/nuccore/KR905826]	New:MT191731 [https://www.ncbi.nlm.nih.gov/nuccore/MT191731]	MN915275 [https://www.ncbi.nlm.nih.gov/nuccore/MN915275]	New:MT191907 [https://www.ncbi.nlm.nih.gov/nuccore/MT191907]	NA	Ljelješnica pećina Cave	Bosnia and Herzegovina	18.2628	43.0479
NB113	N_bisitunicus	Niphargus bisitunicus		NA	KF581050 [https://www.ncbi.nlm.nih.gov/nuccore/KF581050]	NA	New:MT191627 [https://www.ncbi.nlm.nih.gov/nuccore/MT191627]	KF581062 [https://www.ncbi.nlm.nih.gov/nuccore/KF581062]	New:MT191757 [https://www.ncbi.nlm.nih.gov/nuccore/MT191757]	KR905914 [https://www.ncbi.nlm.nih.gov/nuccore/KR905914]	New:MT191935 [https://www.ncbi.nlm.nih.gov/nuccore/MT191935]	NA	Biston Spring	Iran	47.4667	34.4167
FS_13013	N_bodoni	Niphargus bodoni		NA	NA	NA	NA	KY706925 [https://www.ncbi.nlm.nih.gov/nuccore/KY706925]	NA	NA	NA	NA	Risorgente di Cassana (104 Li/SP)	Italy	9.69318	44.2113
NB123	N_borisi	Niphargus borisi		New:MT191458 [https://www.ncbi.nlm.nih.gov/nuccore/MT191458]	KF581044 [https://www.ncbi.nlm.nih.gov/nuccore/KF581044]	MN914060 [https://www.ncbi.nlm.nih.gov/nuccore/MN914060]	New:MT191631 [https://www.ncbi.nlm.nih.gov/nuccore/MT191631]	KF581076 [https://www.ncbi.nlm.nih.gov/nuccore/KF581076]	New:MT191761 [https://www.ncbi.nlm.nih.gov/nuccore/MT191761]	KR905923 [https://www.ncbi.nlm.nih.gov/nuccore/KR905923]	NA	NA	Belghais spring	Iran	50.7333	30.75
NA036	N_boskovici	Niphargus boskovici		NA	EF617271 [https://www.ncbi.nlm.nih.gov/nuccore/EF617271]	JQ815544 [https://www.ncbi.nlm.nih.gov/nuccore/JQ815544]	New:MT191572 [https://www.ncbi.nlm.nih.gov/nuccore/MT191572]	KR905781 [https://www.ncbi.nlm.nih.gov/nuccore/KR905781]	New:MT191694 [https://www.ncbi.nlm.nih.gov/nuccore/MT191694]	JQ815502 [https://www.ncbi.nlm.nih.gov/nuccore/JQ815502]	New:MT191858 [https://www.ncbi.nlm.nih.gov/nuccore/MT191858]	NA	Bjelušica pećina Cave	Bosnia and Herzegovina	17.9785	42.8449
NA071	N_brachytelson	Niphargus brachytelson		NA	EU693293 [https://www.ncbi.nlm.nih.gov/nuccore/EU693293]	JQ815461 [https://www.ncbi.nlm.nih.gov/nuccore/JQ815461]	New:MT191583 [https://www.ncbi.nlm.nih.gov/nuccore/MT191583]	KR905797 [https://www.ncbi.nlm.nih.gov/nuccore/KR905797]	New:MT191708 [https://www.ncbi.nlm.nih.gov/nuccore/MT191708]	JQ815489 [https://www.ncbi.nlm.nih.gov/nuccore/JQ815489]	New:MT191875 [https://www.ncbi.nlm.nih.gov/nuccore/MT191875]	NA	Lukova jama pri Zdihovem Cave	Slovenia	14.8941	45.5258
NC034	N_brevicuspis	Niphargus brevicuspis		New:MT191489 [https://www.ncbi.nlm.nih.gov/nuccore/MT191489]	MN914028 [https://www.ncbi.nlm.nih.gov/nuccore/MN914028]	MN914068 [https://www.ncbi.nlm.nih.gov/nuccore/MN914068]	NA	KY643550 [https://www.ncbi.nlm.nih.gov/nuccore/KY643550]	New:MT191796 [https://www.ncbi.nlm.nih.gov/nuccore/MT191796]	MN915276 [https://www.ncbi.nlm.nih.gov/nuccore/MN915276]	New:MT191975 [https://www.ncbi.nlm.nih.gov/nuccore/MT191975]	NA	Vojvode Dakovića ili Vojvodina pećina Cave	Montenegro	18.6758	42.6558
NC123	N_brevirostris	Niphargus brevirostris		New:MT191492 [https://www.ncbi.nlm.nih.gov/nuccore/MT191492]	MN914008 [https://www.ncbi.nlm.nih.gov/nuccore/MN914008]	NA	New:MT191677 [https://www.ncbi.nlm.nih.gov/nuccore/MT191677]	NA	New:MT191803 [https://www.ncbi.nlm.nih.gov/nuccore/MT191803]	MN915277 [https://www.ncbi.nlm.nih.gov/nuccore/MN915277]	New:MT191982 [https://www.ncbi.nlm.nih.gov/nuccore/MT191982]	NA	Lukina jama - Trojama sustav Caves	Croatia	15.0266	44.7669
NC022	N_brixianus	Niphargus brixianus		New:MT191482 [https://www.ncbi.nlm.nih.gov/nuccore/MT191482]	KX379005 [https://www.ncbi.nlm.nih.gov/nuccore/KX379005]	New: MZ295224 [https://www.ncbi.nlm.nih.gov/nuccore/MZ295224]	New:MT191661 [https://www.ncbi.nlm.nih.gov/nuccore/MT191661]	KX379113 [https://www.ncbi.nlm.nih.gov/nuccore/KX379113]	New:MT191789 [https://www.ncbi.nlm.nih.gov/nuccore/MT191789]	KX379050 [https://www.ncbi.nlm.nih.gov/nuccore/KX379050]	NA	NA	Grotta sotto la Cornabusa (1177 Lo/BG)	Italy	9.53024	45.7982
NA164	N_bureschi	Niphargus bureschi		NA	MN114020 [https://www.ncbi.nlm.nih.gov/nuccore/MN114020]	MN113995 [https://www.ncbi.nlm.nih.gov/nuccore/MN113995]	New:MT191601 [https://www.ncbi.nlm.nih.gov/nuccore/MT191601]	KY643614 [https://www.ncbi.nlm.nih.gov/nuccore/KY643614]	New:MT191729 [https://www.ncbi.nlm.nih.gov/nuccore/MT191729]	MN113965 [https://www.ncbi.nlm.nih.gov/nuccore/MN113965]	New:MT191905 [https://www.ncbi.nlm.nih.gov/nuccore/MT191905]	New:MT191993 [https://www.ncbi.nlm.nih.gov/nuccore/MT191993]	Mandrata jama Cave	Bulgaria	24.525	43.0623
NC032	N_buturovici	Niphargus buturovici		NA	MN914022 [https://www.ncbi.nlm.nih.gov/nuccore/MN914022]	MN914066 [https://www.ncbi.nlm.nih.gov/nuccore/MN914066]	New:MT191665 [https://www.ncbi.nlm.nih.gov/nuccore/MT191665]	KY643551 [https://www.ncbi.nlm.nih.gov/nuccore/KY643551]	New:MT191794 [https://www.ncbi.nlm.nih.gov/nuccore/MT191794]	MN915278 [https://www.ncbi.nlm.nih.gov/nuccore/MN915278]	New:MT191973 [https://www.ncbi.nlm.nih.gov/nuccore/MT191973]	NA	Vašja jama Cave	Croatia	17.2917	43.2449
NA017	N_carniolicus	Niphargus carniolicus		NA	EF617252 [https://www.ncbi.nlm.nih.gov/nuccore/EF617252]	JQ815525 [https://www.ncbi.nlm.nih.gov/nuccore/JQ815525]	New:MT191567 [https://www.ncbi.nlm.nih.gov/nuccore/MT191567]	KR905776 [https://www.ncbi.nlm.nih.gov/nuccore/KR905776]	New:MT191688 [https://www.ncbi.nlm.nih.gov/nuccore/MT191688]	JQ815501 [https://www.ncbi.nlm.nih.gov/nuccore/JQ815501]	NA	NA	Jama pod gradom Luknja Cave	Slovenia	15.0998	45.8184
NA149	N_carpathicus	Niphargus carpathicus		New:MT191426 [https://www.ncbi.nlm.nih.gov/nuccore/MT191426]	MN114019 [https://www.ncbi.nlm.nih.gov/nuccore/MN114019]	MN113994 [https://www.ncbi.nlm.nih.gov/nuccore/MN113994]	New:MT191596 [https://www.ncbi.nlm.nih.gov/nuccore/MT191596]	KY643616 [https://www.ncbi.nlm.nih.gov/nuccore/KY643616]	New:MT191723 [https://www.ncbi.nlm.nih.gov/nuccore/MT191723]	MN113964 [https://www.ncbi.nlm.nih.gov/nuccore/MN113964]	NA	NA	Azuga, artificial spring	Romania	25.5553	45.445
NA073	N_caspary_A	Niphargus caspary A		New:MT191404 [https://www.ncbi.nlm.nih.gov/nuccore/MT191404]	EU693291 [https://www.ncbi.nlm.nih.gov/nuccore/EU693291]	KT278680 [https://www.ncbi.nlm.nih.gov/nuccore/KT278680]	MH493756 [https://www.ncbi.nlm.nih.gov/nuccore/MH493756]	NA	MH481470 [https://www.ncbi.nlm.nih.gov/nuccore/MH481470]	KJ566712 [https://www.ncbi.nlm.nih.gov/nuccore/KJ566712]	New:MT191876 [https://www.ncbi.nlm.nih.gov/nuccore/MT191876]	NA	Tuebingen	Germany	9.0591	48.5214
NA525	N_caspary_B	Niphargus caspary B		NA	KX379003 [https://www.ncbi.nlm.nih.gov/nuccore/KX379003]	MK421136 [https://www.ncbi.nlm.nih.gov/nuccore/MK421136]	NA	KX379123 [https://www.ncbi.nlm.nih.gov/nuccore/KX379123]	NA	KX379060 [https://www.ncbi.nlm.nih.gov/nuccore/KX379060]	NA	NA	Freising	Germany	11.7411	48.4029
NA014	N_cf_tauri_3	Niphargus cf. tauri 3		NA	EF617249 [https://www.ncbi.nlm.nih.gov/nuccore/EF617249]	New:MT191538 [https://www.ncbi.nlm.nih.gov/nuccore/MT191538]	New:MT191565 [https://www.ncbi.nlm.nih.gov/nuccore/MT191565]	NA	New:MT191686 [https://www.ncbi.nlm.nih.gov/nuccore/MT191686]	New:MT191807 [https://www.ncbi.nlm.nih.gov/nuccore/MT191807]	NA	NA	Prepadna jama Cave	Slovenia	14.8777	45.5328
NB794	N_chagankae	Niphargus chagankae		NA	KY617399 [https://www.ncbi.nlm.nih.gov/nuccore/KY617399]	NA	NA	KY617499 [https://www.ncbi.nlm.nih.gov/nuccore/KY617499]	NA	KY617587 [https://www.ncbi.nlm.nih.gov/nuccore/KY617587]	NA	NA	Čaganka Cave	Slovenia	15.0821	45.5499
FS_14.029	N_cornicolanus	Niphargus cornicolanus		NA	MN914003 [https://www.ncbi.nlm.nih.gov/nuccore/MN914003]	NA	NA	MN913987 [https://www.ncbi.nlm.nih.gov/nuccore/MN913987]	NA	NA	NA	NA	Pozzo del Merro (32 La/RM), Monti Cornicolani	Italy	12.6804	42.0392
FS_14008	N_corsicanus	Niphargus corsicanus		NA	NA	NA	NA	KY706811 [https://www.ncbi.nlm.nih.gov/nuccore/KY706811]	NA	NA	NA	NA	Fontana U Mascarone di Solaro	France	9.32897	41.9021
NA074	N_costozzae	Niphargus costozzae		New:MT191405 [https://www.ncbi.nlm.nih.gov/nuccore/MT191405]	EU693294 [https://www.ncbi.nlm.nih.gov/nuccore/EU693294]	MN914053 [https://www.ncbi.nlm.nih.gov/nuccore/MN914053]	MH493757 [https://www.ncbi.nlm.nih.gov/nuccore/MH493757]	KX379128 [https://www.ncbi.nlm.nih.gov/nuccore/KX379128]	MH481471 [https://www.ncbi.nlm.nih.gov/nuccore/MH481471]	KJ566713 [https://www.ncbi.nlm.nih.gov/nuccore/KJ566713]	New:MT191877 [https://www.ncbi.nlm.nih.gov/nuccore/MT191877]	MH500369 [https://www.ncbi.nlm.nih.gov/nuccore/MH500369]	Covolo della Guerra	Italy	11.6	45.4833
NB013	N_croaticus_H	Niphargus croaticus	NA076 (H3), NB037 (18S)	New:MT191453 [https://www.ncbi.nlm.nih.gov/nuccore/MT191453]	KT007482 [https://www.ncbi.nlm.nih.gov/nuccore/KT007482]	KT007473 [https://www.ncbi.nlm.nih.gov/nuccore/KT007473]	MH493801 [https://www.ncbi.nlm.nih.gov/nuccore/MH493801]	KT007342 [https://www.ncbi.nlm.nih.gov/nuccore/KT007342]	MH481514 [https://www.ncbi.nlm.nih.gov/nuccore/MH481514]	JQ815490 [https://www.ncbi.nlm.nih.gov/nuccore/JQ815490]	New:MT191928 [https://www.ncbi.nlm.nih.gov/nuccore/MT191928]	MH500398 [https://www.ncbi.nlm.nih.gov/nuccore/MH500398]	spring Zagorske Mrežnice/Suvaja pećina Cave/Siničić pećina Cave	Croatia	15.2207	45.1972
NB800	N_cvajcki_H	Niphargus cvajcki		NA	KY617405 [https://www.ncbi.nlm.nih.gov/nuccore/KY617405]	NA	New:MT191656 [https://www.ncbi.nlm.nih.gov/nuccore/MT191656]	KY617505 [https://www.ncbi.nlm.nih.gov/nuccore/KY617505]	New:MT191781 [https://www.ncbi.nlm.nih.gov/nuccore/MT191781]	KY617593 [https://www.ncbi.nlm.nih.gov/nuccore/KY617593]	New:MT191959 [https://www.ncbi.nlm.nih.gov/nuccore/MT191959]	NA	Rivčja jama Cave	Slovenia	14.8701	45.856
NC104	N_cvetkovi	Niphargus cvetkovi		NA	New:MT191526 [https://www.ncbi.nlm.nih.gov/nuccore/MT191526]	NA	New:MT191675 [https://www.ncbi.nlm.nih.gov/nuccore/MT191675]	NA	New:MT191801 [https://www.ncbi.nlm.nih.gov/nuccore/MT191801]	New:MT191844 [https://www.ncbi.nlm.nih.gov/nuccore/MT191844]	NA	NA	Novi Han (Novi Khan)	Bulgaria	23.596	42.6052
NA147	N_cvijici	Niphargus cvijici		NA	JQ815554 [https://www.ncbi.nlm.nih.gov/nuccore/JQ815554]	JQ815531 [https://www.ncbi.nlm.nih.gov/nuccore/JQ815531]	New:MT191594 [https://www.ncbi.nlm.nih.gov/nuccore/MT191594]	KR905819 [https://www.ncbi.nlm.nih.gov/nuccore/KR905819]	New:MT191721 [https://www.ncbi.nlm.nih.gov/nuccore/MT191721]	JQ815516 [https://www.ncbi.nlm.nih.gov/nuccore/JQ815516]	New:MT191900 [https://www.ncbi.nlm.nih.gov/nuccore/MT191900]	New:MT191990 [https://www.ncbi.nlm.nih.gov/nuccore/MT191990]	Popovo polje, springs	Bosnia and Herzegovina	17.9864	42.894
NA142	N_dabarensis	Niphargus dabarensis		NA	JQ815442 [https://www.ncbi.nlm.nih.gov/nuccore/JQ815442]	JQ815466 [https://www.ncbi.nlm.nih.gov/nuccore/JQ815466]	NA	NA	New:MT191719 [https://www.ncbi.nlm.nih.gov/nuccore/MT191719]	JQ815497 [https://www.ncbi.nlm.nih.gov/nuccore/JQ815497]	New:MT191898 [https://www.ncbi.nlm.nih.gov/nuccore/MT191898]	NA	Dabarska pećina Cave	Bosnia and Herzegovina	16.6358	44.7107
NA060	N_dalmatinus	Niphargus dalmatinus		New:MT191398 [https://www.ncbi.nlm.nih.gov/nuccore/MT191398]	EF617296 [https://www.ncbi.nlm.nih.gov/nuccore/EF617296]	JQ815456 [https://www.ncbi.nlm.nih.gov/nuccore/JQ815456]	MH493752 [https://www.ncbi.nlm.nih.gov/nuccore/MH493752]	KR905790 [https://www.ncbi.nlm.nih.gov/nuccore/KR905790]	MH481466 [https://www.ncbi.nlm.nih.gov/nuccore/MH481466]	JQ815484 [https://www.ncbi.nlm.nih.gov/nuccore/JQ815484]	New:MT191869 [https://www.ncbi.nlm.nih.gov/nuccore/MT191869]	MH500366 [https://www.ncbi.nlm.nih.gov/nuccore/MH500366]	Biba spring	Croatia	15.5706	43.949
CF_10.4	N_dancaui	Niphargus dancaui		NA	MN914033 [https://www.ncbi.nlm.nih.gov/nuccore/MN914033]	NA	NA	MN913990 [https://www.ncbi.nlm.nih.gov/nuccore/MN913990]	NA	NA	NA	NA	str. Gheorge Netoi 1	Romania	28.5702	43.8197
NB132	N_daniali	Niphargus daniali		NA	KF581033 [https://www.ncbi.nlm.nih.gov/nuccore/KF581033]	NA	New:MT191634 [https://www.ncbi.nlm.nih.gov/nuccore/MT191634]	KF581080 [https://www.ncbi.nlm.nih.gov/nuccore/KF581080]	New:MT191763 [https://www.ncbi.nlm.nih.gov/nuccore/MT191763]	KR905926 [https://www.ncbi.nlm.nih.gov/nuccore/KR905926]	NA	NA	Danial Cave	Iran	50.8833	36.6833
FS_13024	N_danielopoli	Niphargus danielopoli		NA	NA	NA	NA	KY706933 [https://www.ncbi.nlm.nih.gov/nuccore/KY706933]	NA	NA	NA	NA	Röthbach unter Wasserfall, Fischunkel, Nationalpark Berchtesgaden	Germany	13.0113	47.5032
NB117	N_darvishi	Niphargus darvishi		NA	KF581043 [https://www.ncbi.nlm.nih.gov/nuccore/KF581043]	MN914062 [https://www.ncbi.nlm.nih.gov/nuccore/MN914062]	New:MT191629 [https://www.ncbi.nlm.nih.gov/nuccore/MT191629]	KF581072 [https://www.ncbi.nlm.nih.gov/nuccore/KF581072]	New:MT191759 [https://www.ncbi.nlm.nih.gov/nuccore/MT191759]	KR905917 [https://www.ncbi.nlm.nih.gov/nuccore/KR905917]	NA	New:MT192001 [https://www.ncbi.nlm.nih.gov/nuccore/MT192001]	Dimeh Spring	Iran	50.2167	32.5
FS_11049	N_debilis	Niphargus debilis		NA	NA	NA	NA	KY706856 [https://www.ncbi.nlm.nih.gov/nuccore/KY706856]	NA	NA	NA	NA	Grotta di Rio dei Corvi (884 Pi/CN), Valle Mongia	Italy	7.99286	44.3012
NA154	N_decui	Niphargus decui		NA	KF719272 [https://www.ncbi.nlm.nih.gov/nuccore/KF719272]	NA	MH493775 [https://www.ncbi.nlm.nih.gov/nuccore/MH493775]	KR905822 [https://www.ncbi.nlm.nih.gov/nuccore/KR905822]	NA	KR905894 [https://www.ncbi.nlm.nih.gov/nuccore/KR905894]	NA	NA	Spring near Limanu	Romania	28.533	43.8002
NA075	N_delamarei	Niphargus delamarei		New:MT191406 [https://www.ncbi.nlm.nih.gov/nuccore/MT191406]	EU693295 [https://www.ncbi.nlm.nih.gov/nuccore/EU693295]	MK421131 [https://www.ncbi.nlm.nih.gov/nuccore/MK421131]	NA	NA	New:MT191709 [https://www.ncbi.nlm.nih.gov/nuccore/MT191709]	KJ566714 [https://www.ncbi.nlm.nih.gov/nuccore/KJ566714]	New:MT191878 [https://www.ncbi.nlm.nih.gov/nuccore/MT191878]	NA	Grotte des Fees	France	3.02824	42.9101
NA136	N_dimorphophus_H	Niphargus dimorphopus	NC021 (28Slev3des5, PEPCK)	NA	KJ566702 [https://www.ncbi.nlm.nih.gov/nuccore/KJ566702]	MK421140 [https://www.ncbi.nlm.nih.gov/nuccore/MK421140]	New:MT191592 [https://www.ncbi.nlm.nih.gov/nuccore/MT191592]	KX379138 [https://www.ncbi.nlm.nih.gov/nuccore/KX379138]	New:MT191718 [https://www.ncbi.nlm.nih.gov/nuccore/MT191718]	MN915285 [https://www.ncbi.nlm.nih.gov/nuccore/MN915285]	New:MT191896 [https://www.ncbi.nlm.nih.gov/nuccore/MT191896]	New:MT192016 [https://www.ncbi.nlm.nih.gov/nuccore/MT192016]	Reijmerstok, Dorpstraat 7, well	Netherlands	5.83752	50.8001
NA148	N_dimorphus	Niphargus dimorphus		NA	MN914035 [https://www.ncbi.nlm.nih.gov/nuccore/MN914035]	MN914063 [https://www.ncbi.nlm.nih.gov/nuccore/MN914063]	New:MT191595 [https://www.ncbi.nlm.nih.gov/nuccore/MT191595]	NA	New:MT191722 [https://www.ncbi.nlm.nih.gov/nuccore/MT191722]	MN915280 [https://www.ncbi.nlm.nih.gov/nuccore/MN915280]	NA	NA	Well, Zarechnoe, 18 km ESE of Simferopol	Ukraine	34.2817	44.8549
NA013	N_dobati	Niphargus dobati		NA	EF617247 [https://www.ncbi.nlm.nih.gov/nuccore/EF617247]	JQ815526 [https://www.ncbi.nlm.nih.gov/nuccore/JQ815526]	New:MT191564 [https://www.ncbi.nlm.nih.gov/nuccore/MT191564]	KR905774 [https://www.ncbi.nlm.nih.gov/nuccore/KR905774]	New:MT191685 [https://www.ncbi.nlm.nih.gov/nuccore/MT191685]	JQ815499 [https://www.ncbi.nlm.nih.gov/nuccore/JQ815499]	NA	NA	Rakov Škocjan	Slovenia	14.3055	45.791
NA140	N_dobrogicus	Niphargus dobrogicus		New:MT191423 [https://www.ncbi.nlm.nih.gov/nuccore/MT191423]	KR905871 [https://www.ncbi.nlm.nih.gov/nuccore/KR905871]	NA	MH493773 [https://www.ncbi.nlm.nih.gov/nuccore/MH493773]	KR905816 [https://www.ncbi.nlm.nih.gov/nuccore/KR905816]	MH481487 [https://www.ncbi.nlm.nih.gov/nuccore/MH481487]	KR905891 [https://www.ncbi.nlm.nih.gov/nuccore/KR905891]	New:MT191897 [https://www.ncbi.nlm.nih.gov/nuccore/MT191897]	MH500379 [https://www.ncbi.nlm.nih.gov/nuccore/MH500379]	Well S Limanu	Romania	28.5358	43.8014
NA034	N_dolenianensis	Niphargus dolenianensis		NA	EF617269 [https://www.ncbi.nlm.nih.gov/nuccore/EF617269]	MK421128 [https://www.ncbi.nlm.nih.gov/nuccore/MK421128]	NA	KX379133 [https://www.ncbi.nlm.nih.gov/nuccore/KX379133]	NA	KJ566708 [https://www.ncbi.nlm.nih.gov/nuccore/KJ566708]	New:MT191856 [https://www.ncbi.nlm.nih.gov/nuccore/MT191856]	NA	Torre, river	Italy	13.418	45.8364
NB173	N_doli_H	Niphargus doli	NB163 (H3)	New:MT191460 [https://www.ncbi.nlm.nih.gov/nuccore/MT191460]	KR905882 [https://www.ncbi.nlm.nih.gov/nuccore/KR905882]	MN914050 [https://www.ncbi.nlm.nih.gov/nuccore/MN914050]	New:MT191638 [https://www.ncbi.nlm.nih.gov/nuccore/MT191638]	KY617255 [https://www.ncbi.nlm.nih.gov/nuccore/KY617255]	New:MT191767 [https://www.ncbi.nlm.nih.gov/nuccore/MT191767]	MN915281 [https://www.ncbi.nlm.nih.gov/nuccore/MN915281]	New:MT191939 [https://www.ncbi.nlm.nih.gov/nuccore/MT191939]	NA	Kaptaža K-2 spring	Croatia	16.627	43.3592
NA061	N_elegans	Niphargus elegans		New:MT191399 [https://www.ncbi.nlm.nih.gov/nuccore/MT191399]	EF617297 [https://www.ncbi.nlm.nih.gov/nuccore/EF617297]	JQ815457 [https://www.ncbi.nlm.nih.gov/nuccore/JQ815457]	MH493753 [https://www.ncbi.nlm.nih.gov/nuccore/MH493753]	KR905791 [https://www.ncbi.nlm.nih.gov/nuccore/KR905791]	MH481467 [https://www.ncbi.nlm.nih.gov/nuccore/MH481467]	JQ815485 [https://www.ncbi.nlm.nih.gov/nuccore/JQ815485]	New:MT191870 [https://www.ncbi.nlm.nih.gov/nuccore/MT191870]	MH500367 [https://www.ncbi.nlm.nih.gov/nuccore/MH500367]	San Pancrazio	Italy	11.0211	45.4238
NA078	N_factor	Niphargus factor		New:MT191407 [https://www.ncbi.nlm.nih.gov/nuccore/MT191407]	EU693298 [https://www.ncbi.nlm.nih.gov/nuccore/EU693298]	JQ815543 [https://www.ncbi.nlm.nih.gov/nuccore/JQ815543]	MH493758 [https://www.ncbi.nlm.nih.gov/nuccore/MH493758]	KR905798 [https://www.ncbi.nlm.nih.gov/nuccore/KR905798]	MH481472 [https://www.ncbi.nlm.nih.gov/nuccore/MH481472]	JQ815508 [https://www.ncbi.nlm.nih.gov/nuccore/JQ815508]	New:MT191879 [https://www.ncbi.nlm.nih.gov/nuccore/MT191879]	MH500370 [https://www.ncbi.nlm.nih.gov/nuccore/MH500370]	Vjetrenica pri Zavali Cave	Bosnia and Herzegovina	17.9839	42.8458
NA054	N_fjakae_H	Niphargus fjakae	NB208 (28Slev3des5, COI)	NA	EF617290 [https://www.ncbi.nlm.nih.gov/nuccore/EF617290]	MN914048 [https://www.ncbi.nlm.nih.gov/nuccore/MN914048]	NA	KY617285 [https://www.ncbi.nlm.nih.gov/nuccore/KY617285]	NA	KY617303 [https://www.ncbi.nlm.nih.gov/nuccore/KY617303]	NA	NA	Bikovica jama/Jama pod Orljakom Caves	Croatia	15.6548	43.8358
NA538	N_fongi	Niphargus fongi	NA018(H3)	New:MT191440 [https://www.ncbi.nlm.nih.gov/nuccore/MT191440]	MN914037 [https://www.ncbi.nlm.nih.gov/nuccore/MN914037]	NA	MH493794 [https://www.ncbi.nlm.nih.gov/nuccore/MH493794]	KY643584 [https://www.ncbi.nlm.nih.gov/nuccore/KY643584]	MH481507 [https://www.ncbi.nlm.nih.gov/nuccore/MH481507]	JQ815472 [https://www.ncbi.nlm.nih.gov/nuccore/JQ815472]	New:MT191920 [https://www.ncbi.nlm.nih.gov/nuccore/MT191920]	NA	Dolga jama pri Koblarjih Cave	Slovenia	14.8301	45.7122
NA526	N_fontanus_A	Niphargus fontanus A		New:MT191439 [https://www.ncbi.nlm.nih.gov/nuccore/MT191439]	KJ566686 [https://www.ncbi.nlm.nih.gov/nuccore/KJ566686]	MK421135 [https://www.ncbi.nlm.nih.gov/nuccore/MK421135]	NA	KX379122 [https://www.ncbi.nlm.nih.gov/nuccore/KX379122]	New:MT191740 [https://www.ncbi.nlm.nih.gov/nuccore/MT191740]	KJ566724 [https://www.ncbi.nlm.nih.gov/nuccore/KJ566724]	New:MT191918 [https://www.ncbi.nlm.nih.gov/nuccore/MT191918]	NA	Gallery of Crupet, water catchment	Belgium	4.96123	50.3501
Pz2_Balmettes	N_fontanus_B	Niphargus fontanus B		NA	KC315609 [https://www.ncbi.nlm.nih.gov/nuccore/KC315609]	NA	NA	KC315631 [https://www.ncbi.nlm.nih.gov/nuccore/KC315631]	NA	NA	NA	NA	39 Pz2-Balmettes, France	France	6.2333	45.8125
FS_11050	N_forelii	Niphargus forelii		NA	NA	NA	NA	KY706857 [https://www.ncbi.nlm.nih.gov/nuccore/KY706857]	NA	NA	NA	NA	Balma dal Ritulèri (2742 Pi/BI), Alpe Rosei, Valle Cervo	Italy	7.94217	45.6895
NC027	N_frasassianus	Niphargus frasassianus		New:MT191486 [https://www.ncbi.nlm.nih.gov/nuccore/MT191486]	KX379009 [https://www.ncbi.nlm.nih.gov/nuccore/KX379009]	MN914058 [https://www.ncbi.nlm.nih.gov/nuccore/MN914058]	MH493813 [https://www.ncbi.nlm.nih.gov/nuccore/MH493813]	KX379077 [https://www.ncbi.nlm.nih.gov/nuccore/KX379077]	MH481531 [https://www.ncbi.nlm.nih.gov/nuccore/MH481531]	KX379063 [https://www.ncbi.nlm.nih.gov/nuccore/KX379063]	New:MT191971 [https://www.ncbi.nlm.nih.gov/nuccore/MT191971]	NA	Frassasi Cave system	Italy	12.9619	43.4008
NA145	N_gallicus	Niphargus gallicus		NA	MN914040 [https://www.ncbi.nlm.nih.gov/nuccore/MN914040]	MN914069 [https://www.ncbi.nlm.nih.gov/nuccore/MN914069]	MH493774 [https://www.ncbi.nlm.nih.gov/nuccore/MH493774]	KY643633 [https://www.ncbi.nlm.nih.gov/nuccore/KY643633]	MH481488 [https://www.ncbi.nlm.nih.gov/nuccore/MH481488]	MN915282 [https://www.ncbi.nlm.nih.gov/nuccore/MN915282]	New:MT191899 [https://www.ncbi.nlm.nih.gov/nuccore/MT191899]	NA	river Liman, Hagieni	Romania	27.7539	44.649
FS_13027	N_galvagnii	Niphargus galvagnii		NA	NA	NA	NA	KY706935 [https://www.ncbi.nlm.nih.gov/nuccore/KY706935]	NA	NA	NA	NA	Buso del Marmo (1202 V/BL), Schievenin (Massiccio del Grappa)	Italy	11.9022	45.937
ME_13.56	N_gammariformis	Niphargus gammariformis		NA	MN114013 [https://www.ncbi.nlm.nih.gov/nuccore/MN114013]	MN113982 [https://www.ncbi.nlm.nih.gov/nuccore/MN113982]	NA	KY707025 [https://www.ncbi.nlm.nih.gov/nuccore/KY707025]	NA	MN113954 [https://www.ncbi.nlm.nih.gov/nuccore/MN113954]	NA	NA	Melissotrypa Cave	Greece	22.0493	39.8773
NB550	N_gebhardti_H	Niphargus gebhardti	NC041 (COI)	NA	KP967556 [https://www.ncbi.nlm.nih.gov/nuccore/KP967556]	NA	NA	KP967553 [https://www.ncbi.nlm.nih.gov/nuccore/KP967553]	NA	KP967550 [https://www.ncbi.nlm.nih.gov/nuccore/KP967550]	NA	NA	Abaligeti Cave	Hungary	18.1158	46.1374
NC017	N_glenniei_H	Niphargus glenniei	NC016 (18S)	New:MT191479 [https://www.ncbi.nlm.nih.gov/nuccore/MT191479]	MN914041 [https://www.ncbi.nlm.nih.gov/nuccore/MN914041]	NA	MH493812 [https://www.ncbi.nlm.nih.gov/nuccore/MH493812]	NA	MH481528 [https://www.ncbi.nlm.nih.gov/nuccore/MH481528]	MN915283 [https://www.ncbi.nlm.nih.gov/nuccore/MN915283]	NA	NA	North Kenwood, spring collecting chamber	United Kingdom	-3.53426	50.6285
NB932	N_goricae	Niphargus goricae		New:MT191476 [https://www.ncbi.nlm.nih.gov/nuccore/MT191476]	KY617447 [https://www.ncbi.nlm.nih.gov/nuccore/KY617447]	MN114004 [https://www.ncbi.nlm.nih.gov/nuccore/MN114004]	New:MT191660 [https://www.ncbi.nlm.nih.gov/nuccore/MT191660]	KY617534 [https://www.ncbi.nlm.nih.gov/nuccore/KY617534]	New:MT191787 [https://www.ncbi.nlm.nih.gov/nuccore/MT191787]	KY617631 [https://www.ncbi.nlm.nih.gov/nuccore/KY617631]	New:MT191966 [https://www.ncbi.nlm.nih.gov/nuccore/MT191966]	NA	Well Ješenca 58	Slovenia	15.6507	46.4412
NB844	N_gottscheeanensis_H	Niphargus gottscheeanensis		NA	KY617412 [https://www.ncbi.nlm.nih.gov/nuccore/KY617412]	NA	New:MT191657 [https://www.ncbi.nlm.nih.gov/nuccore/MT191657]	KY617512 [https://www.ncbi.nlm.nih.gov/nuccore/KY617512]	New:MT191782 [https://www.ncbi.nlm.nih.gov/nuccore/MT191782]	KY617512 [https://www.ncbi.nlm.nih.gov/nuccore/KY617512]	New:MT191960 [https://www.ncbi.nlm.nih.gov/nuccore/MT191960]	New:MT192014 [https://www.ncbi.nlm.nih.gov/nuccore/MT192014]	Željnske jame Cave	Slovenia	14.8849	45.6543
NA080	N_grandii	Niphargus grandii		New:MT191408 [https://www.ncbi.nlm.nih.gov/nuccore/MT191408]	EU693300 [https://www.ncbi.nlm.nih.gov/nuccore/EU693300]	KP300931 [https://www.ncbi.nlm.nih.gov/nuccore/KP300931]	MH493759 [https://www.ncbi.nlm.nih.gov/nuccore/MH493759]	KR905799 [https://www.ncbi.nlm.nih.gov/nuccore/KR905799]	MH481473 [https://www.ncbi.nlm.nih.gov/nuccore/MH481473]	KJ566715 [https://www.ncbi.nlm.nih.gov/nuccore/KJ566715]	New:MT191880 [https://www.ncbi.nlm.nih.gov/nuccore/MT191880]	NA	Torre, river	Italy	13.418	45.8364
NA082	N_hadzii	Niphargus hadzii		New:MT191409 [https://www.ncbi.nlm.nih.gov/nuccore/MT191409]	EU693301 [https://www.ncbi.nlm.nih.gov/nuccore/EU693301]	NA	New:MT191585 [https://www.ncbi.nlm.nih.gov/nuccore/MT191585]	KR905800 [https://www.ncbi.nlm.nih.gov/nuccore/KR905800]	MH481474 [https://www.ncbi.nlm.nih.gov/nuccore/MH481474]	KR905887 [https://www.ncbi.nlm.nih.gov/nuccore/KR905887]	NA	New:MT191987 [https://www.ncbi.nlm.nih.gov/nuccore/MT191987]	Spring under the walnut tree	Slovenia	14.2997	45.9525
NS13	N_hakani	Niphargus hakani		NA	KY629001 [https://www.ncbi.nlm.nih.gov/nuccore/KY629001]	NA	NA	NA	NA	NA	NA	NA	Kheder Goli spring, Razan city, Hamedan Province	Iran	49.12	35.45
NA519	N_hebereri_1	Niphargus hebereri 1	CF_09.11 (28Slev2des2)	NA	MN913996 [https://www.ncbi.nlm.nih.gov/nuccore/MN913996]	NA	NA	KY643585 [https://www.ncbi.nlm.nih.gov/nuccore/KY643585]	NA	New:MT191819 [https://www.ncbi.nlm.nih.gov/nuccore/MT191819]	NA	NA	Pula, well 1	Croatia	13.8459	44.8672
BR_10.1	N_hebereri_2	Niphargus hebereri 2		NA	MT133569 [https://www.ncbi.nlm.nih.gov/nuccore/MT133569]	NA	NA	KY706634 [https://www.ncbi.nlm.nih.gov/nuccore/KY706634]	NA	NA	NA	NA	Kornati archipelago, otok Kornat, Jama iznad Vrulja Cave	Croatia	15.3011	43.8123
NA199	N_hebereri_3	Niphargus hebereri 3		New:MT191431 [https://www.ncbi.nlm.nih.gov/nuccore/MT191431]	MH337831 [https://www.ncbi.nlm.nih.gov/nuccore/MH337831]	NA	MH493784 [https://www.ncbi.nlm.nih.gov/nuccore/MH493784]	KY643609 [https://www.ncbi.nlm.nih.gov/nuccore/KY643609]	MH481499 [https://www.ncbi.nlm.nih.gov/nuccore/MH481499]	MH337821 [https://www.ncbi.nlm.nih.gov/nuccore/MH337821]	New:MT191908 [https://www.ncbi.nlm.nih.gov/nuccore/MT191908]	NA	Jama na Bijaki Cave	Croatia	16.4454	43.337
NA151	N_hercegovinensis	Niphargus hercegovinensis		NA	JQ815549 [https://www.ncbi.nlm.nih.gov/nuccore/JQ815549]	JQ815539 [https://www.ncbi.nlm.nih.gov/nuccore/JQ815539]	New:MT191598 [https://www.ncbi.nlm.nih.gov/nuccore/MT191598]	KR905820 [https://www.ncbi.nlm.nih.gov/nuccore/KR905820]	New:MT191725 [https://www.ncbi.nlm.nih.gov/nuccore/MT191725]	JQ815517 [https://www.ncbi.nlm.nih.gov/nuccore/JQ815517]	New:MT191901 [https://www.ncbi.nlm.nih.gov/nuccore/MT191901]	NA	Žira jama Cave	Bosnia and Herzegovina	17.8475	42.9219
NB106	N_hosseiniei	Niphargus hosseiniei		NA	KF581054 [https://www.ncbi.nlm.nih.gov/nuccore/KF581054]	NA	New:MT191624 [https://www.ncbi.nlm.nih.gov/nuccore/MT191624]	KF581064 [https://www.ncbi.nlm.nih.gov/nuccore/KF581064]	New:MT191755 [https://www.ncbi.nlm.nih.gov/nuccore/MT191755]	KR905905 [https://www.ncbi.nlm.nih.gov/nuccore/KR905905]	NA	NA	Brolan Spring	Iran	44.4347	39.3768
NB535	N_hrabei_H	Niphargus hrabei	Nth1 (COI), 1HUN7H (28Slev3des5), NA083 (18S)	New:MT191410 [https://www.ncbi.nlm.nih.gov/nuccore/MT191410]	MN914029 [https://www.ncbi.nlm.nih.gov/nuccore/MN914029]	MG001485 [https://www.ncbi.nlm.nih.gov/nuccore/MG001485]	New:MT191647 [https://www.ncbi.nlm.nih.gov/nuccore/MT191647]	MG548163 [https://www.ncbi.nlm.nih.gov/nuccore/MG548163]	NA	MN915284 [https://www.ncbi.nlm.nih.gov/nuccore/MN915284]	New:MT191949 [https://www.ncbi.nlm.nih.gov/nuccore/MT191949]	NA	spring near the road W of Lupoglav/Molnar Janos Cave	Hungary	19.0358	47.5181
NB537	N_hungaricus	Niphargus hungaricus		New:MT191470 [https://www.ncbi.nlm.nih.gov/nuccore/MT191470]	New:MT191508 [https://www.ncbi.nlm.nih.gov/nuccore/MT191508]	NA	New:MT191649 [https://www.ncbi.nlm.nih.gov/nuccore/MT191649]	NA	NA	New:MT191830 [https://www.ncbi.nlm.nih.gov/nuccore/MT191830]	New:MT191951 [https://www.ncbi.nlm.nih.gov/nuccore/MT191951]	New:MT192011 [https://www.ncbi.nlm.nih.gov/nuccore/MT192011]	Borha-valley, mine tunnel	Hungary	16.4843	47.3513
NA038	N_hvarensis_B	Niphargus hvarensis B		New:MT191388 [https://www.ncbi.nlm.nih.gov/nuccore/MT191388]	EF617273 [https://www.ncbi.nlm.nih.gov/nuccore/EF617273]	JQ815452 [https://www.ncbi.nlm.nih.gov/nuccore/JQ815452]	MH493746 [https://www.ncbi.nlm.nih.gov/nuccore/MH493746]	NA	MH481460 [https://www.ncbi.nlm.nih.gov/nuccore/MH481460]	JQ815479 [https://www.ncbi.nlm.nih.gov/nuccore/JQ815479]	New:MT191859 [https://www.ncbi.nlm.nih.gov/nuccore/MT191859]	MH500361 [https://www.ncbi.nlm.nih.gov/nuccore/MH500361]	Trsteno	Croatia	17.9781	42.7135
NA129	N_hvarensis_C	Niphargus hvarensis C		New:MT191421 [https://www.ncbi.nlm.nih.gov/nuccore/MT191421]	EF617272 [https://www.ncbi.nlm.nih.gov/nuccore/EF617272]	New:MT191544 [https://www.ncbi.nlm.nih.gov/nuccore/MT191544]	MH493771 [https://www.ncbi.nlm.nih.gov/nuccore/MH493771]	NA	MH481484 [https://www.ncbi.nlm.nih.gov/nuccore/MH481484]	New:MT191813 [https://www.ncbi.nlm.nih.gov/nuccore/MT191813]	New:MT191893 [https://www.ncbi.nlm.nih.gov/nuccore/MT191893]	MH500377 [https://www.ncbi.nlm.nih.gov/nuccore/MH500377]	spring above village Mlini	Croatia	18.2091	42.6264
NC026	N_ictus	Niphargus ictus		New:MT191485 [https://www.ncbi.nlm.nih.gov/nuccore/MT191485]	KX379008 [https://www.ncbi.nlm.nih.gov/nuccore/KX379008]	NA	NA	KX379110 [https://www.ncbi.nlm.nih.gov/nuccore/KX379110]	MH481530 [https://www.ncbi.nlm.nih.gov/nuccore/MH481530]	KX379062 [https://www.ncbi.nlm.nih.gov/nuccore/KX379062]	New:MT191970 [https://www.ncbi.nlm.nih.gov/nuccore/MT191970]	NA	Frassasi Cave system	Italy	12.9619	43.4008
NB111	N_ilamensis	Niphargus ilamensis		NA	KF581038 [https://www.ncbi.nlm.nih.gov/nuccore/KF581038]	NA	New:MT191625 [https://www.ncbi.nlm.nih.gov/nuccore/MT191625]	KF581069 [https://www.ncbi.nlm.nih.gov/nuccore/KF581069]	New:MT191756 [https://www.ncbi.nlm.nih.gov/nuccore/MT191756]	KR905911 [https://www.ncbi.nlm.nih.gov/nuccore/KR905911]	New:MT191933 [https://www.ncbi.nlm.nih.gov/nuccore/MT191933]	NA	Sarab-e-Kanipahn	Iran	46.7667	33.3333
NA084	N_illidzensis	Niphargus illidzensis		New:MT191411 [https://www.ncbi.nlm.nih.gov/nuccore/MT191411]	EU693304 [https://www.ncbi.nlm.nih.gov/nuccore/EU693304]	JQ815462 [https://www.ncbi.nlm.nih.gov/nuccore/JQ815462]	MH493761 [https://www.ncbi.nlm.nih.gov/nuccore/MH493761]	KR905802 [https://www.ncbi.nlm.nih.gov/nuccore/KR905802]	MH481475 [https://www.ncbi.nlm.nih.gov/nuccore/MH481475]	JQ815491 [https://www.ncbi.nlm.nih.gov/nuccore/JQ815491]	New:MT191882 [https://www.ncbi.nlm.nih.gov/nuccore/MT191882]	MH500372 [https://www.ncbi.nlm.nih.gov/nuccore/MH500372]	Vrelo Bosne spring	Bosnia and Herzegovina	18.2672	43.8193
X40561/Cr-1478-FEFU	N_inermis	Niphargus inermis		NA	NA	NA	NA	KJ415376 [https://www.ncbi.nlm.nih.gov/nuccore/KJ415376]	NA	NA	NA	NA	Abkhazia, Arabika massif, Troika Cave	Georgia	40.22	43.23
FS_14182	N_inopinatus	Niphargus inopinatus		NA	NA	NA	NA	KY707004 [https://www.ncbi.nlm.nih.gov/nuccore/KY707004]	NA	NA	NA	NA	Stollen Roggendorf (K1882/2) (artificial), Loosdorf	Austria	15.3744	48.2053
NC013	N_irlandicus	Niphargus irlandicus		New:MT191477 [https://www.ncbi.nlm.nih.gov/nuccore/MT191477]	NA	MN914071 [https://www.ncbi.nlm.nih.gov/nuccore/MN914071]	MH493810 [https://www.ncbi.nlm.nih.gov/nuccore/MH493810]	KY643557 [https://www.ncbi.nlm.nih.gov/nuccore/KY643557]	MH481526 [https://www.ncbi.nlm.nih.gov/nuccore/MH481526]	NA	NA	NA	Doolin River Cave	Ireland	-9.37758	53.0161
NB619	N_iskae	Niphargus iskae		NA	KY617382 [https://www.ncbi.nlm.nih.gov/nuccore/KY617382]	NA	New:MT191655 [https://www.ncbi.nlm.nih.gov/nuccore/MT191655]	KY617490 [https://www.ncbi.nlm.nih.gov/nuccore/KY617490]	New:MT191780 [https://www.ncbi.nlm.nih.gov/nuccore/MT191780]	KY617571 [https://www.ncbi.nlm.nih.gov/nuccore/KY617571]	New:MT191957 [https://www.ncbi.nlm.nih.gov/nuccore/MT191957]	NA	spring near Iška	Slovenia	14.5321	45.8136
FS_14190	N_italicus	Niphargus italicus		NA	NA	NA	NA	KY706815 [https://www.ncbi.nlm.nih.gov/nuccore/KY706815]	NA	NA	NA	NA	Pozzo artesiano (9° acquifero, -305 m) a Rio di Martino	Italy	12.1167	45.6053
ME_13.100	N_jovanovici	Niphargus jovanovici		NA	MN114014 [https://www.ncbi.nlm.nih.gov/nuccore/MN114014]	MN113983 [https://www.ncbi.nlm.nih.gov/nuccore/MN113983]	NA	KY707023 [https://www.ncbi.nlm.nih.gov/nuccore/KY707023]	NA	MN113955 [https://www.ncbi.nlm.nih.gov/nuccore/MN113955]	NA	NA	Melissotrypa Cave	Greece	22.0493	39.8773
FS_11097	N_julius	Niphargus julius		NA	NA	NA	NA	KY706723 [https://www.ncbi.nlm.nih.gov/nuccore/KY706723]	NA	NA	NA	NA	Sorgente sul sentiero 727 (Fr 2786), Monte Musi	Italy	13.3306	46.3305
NB625	N_kapelanus	Niphargus kapelanus		NA	KY617387 [https://www.ncbi.nlm.nih.gov/nuccore/KY617387]	NA	NA	KY617494 [https://www.ncbi.nlm.nih.gov/nuccore/KY617494]	NA	KY617576 [https://www.ncbi.nlm.nih.gov/nuccore/KY617576]	NA	NA	Špilja pod Mačkovim dragom Cave	Croatia	15.0238	45.261
NB933	N_karamani	Niphargus karamani		NA	NA	NA	NA	KY617535 [https://www.ncbi.nlm.nih.gov/nuccore/KY617535]	NA	KY617632 [https://www.ncbi.nlm.nih.gov/nuccore/KY617632]	NA	NA	Well Pečke 25	Slovenia	15.6745	46.334
NA217	N_karkabounasi	Niphargus karkabounasi_H	NA899 (28Slev3des5, COI)	NA	KR905877 [https://www.ncbi.nlm.nih.gov/nuccore/KR905877]	KP133145 [https://www.ncbi.nlm.nih.gov/nuccore/KP133145]	New:MT191605 [https://www.ncbi.nlm.nih.gov/nuccore/MT191605]	KP164477 [https://www.ncbi.nlm.nih.gov/nuccore/KP164477]	New:MT191733 [https://www.ncbi.nlm.nih.gov/nuccore/MT191733]	KR905898 [https://www.ncbi.nlm.nih.gov/nuccore/KR905898]	New:MT191912 [https://www.ncbi.nlm.nih.gov/nuccore/MT191912]	NA	Agios Theodoridi, 15 m deep well, brackish	Greece	23.1392	37.922
NA086	N_kenki	Niphargus kenki		New:MT191412 [https://www.ncbi.nlm.nih.gov/nuccore/MT191412]	KR905869 [https://www.ncbi.nlm.nih.gov/nuccore/KR905869]	KT278683 [https://www.ncbi.nlm.nih.gov/nuccore/KT278683]	New:MT191586 [https://www.ncbi.nlm.nih.gov/nuccore/MT191586]	KR905804 [https://www.ncbi.nlm.nih.gov/nuccore/KR905804]	New:MT191711 [https://www.ncbi.nlm.nih.gov/nuccore/MT191711]	KY617556 [https://www.ncbi.nlm.nih.gov/nuccore/KY617556]	New:MT191883 [https://www.ncbi.nlm.nih.gov/nuccore/MT191883]	New:MT191988 [https://www.ncbi.nlm.nih.gov/nuccore/MT191988]	Spring near Sodna vas	Slovenia	15.5949	46.1762
NS27	N_kermanshahi	Niphargus kermanshahi		NA	KX232639 [https://www.ncbi.nlm.nih.gov/nuccore/KX232639]	NA	NA	NA	NA	NA	NA	NA	Angarshah spring, Sahneh city, Kermanshah province	Iran	47.6623	34.6149
NB114	N_khayyami	Niphargus khayyami		NA	KR905880 [https://www.ncbi.nlm.nih.gov/nuccore/KR905880]	NA	New:MT191628 [https://www.ncbi.nlm.nih.gov/nuccore/MT191628]	NA	New:MT191758 [https://www.ncbi.nlm.nih.gov/nuccore/MT191758]	KR905915 [https://www.ncbi.nlm.nih.gov/nuccore/KR905915]	NA	NA	Ghori ghale Cave	Iran	46.5667	34.8833
NB119	N_khwarizmi	Niphargus khwarizmi		NA	KF581057 [https://www.ncbi.nlm.nih.gov/nuccore/KF581057]	NA	NA	KF581063 [https://www.ncbi.nlm.nih.gov/nuccore/KF581063]	NA	KR905920 [https://www.ncbi.nlm.nih.gov/nuccore/KR905920]	NA	NA	Sarab-e-Niaz	Iran	48.2167	34.05
NA088	N_kieferi	Niphargus kieferi		NA	NA	NA	MH493762 [https://www.ncbi.nlm.nih.gov/nuccore/MH493762]	New:MT192019 [https://www.ncbi.nlm.nih.gov/nuccore/MT192019]	NA	MK421121 [https://www.ncbi.nlm.nih.gov/nuccore/MK421121]	New:MT191884 [https://www.ncbi.nlm.nih.gov/nuccore/MT191884]	NA	Biberach	Germany	9.79006	48.0951
NA090	N_kochianus_A	Niphargus kochianus A		NA	EU693308 [https://www.ncbi.nlm.nih.gov/nuccore/EU693308]	NA	MH493764 [https://www.ncbi.nlm.nih.gov/nuccore/MH493764]	NA	NA	JQ815492 [https://www.ncbi.nlm.nih.gov/nuccore/JQ815492]	NA	NA	St Albans	United Kingdom	-0.338688	51.7523
UK_HT13	N_kochianus_C_H	Niphargus kochianus C	Belgium_2 (28Slev2des2)	NA	KC315612 [https://www.ncbi.nlm.nih.gov/nuccore/KC315612]	NA	NA	KC315675 [https://www.ncbi.nlm.nih.gov/nuccore/KC315675]	NA	NA	NA	NA	Water well of the Castle of Houx	Belgium	4.90014	50.3014
NB087	N_kolombatovici_H	Niphargus kolombatovici	NB226 (28Slev2des2, COI)	NA	KT007483 [https://www.ncbi.nlm.nih.gov/nuccore/KT007483]	New:MT191553 [https://www.ncbi.nlm.nih.gov/nuccore/MT191553]	New:MT191622 [https://www.ncbi.nlm.nih.gov/nuccore/MT191622]	KT007404 [https://www.ncbi.nlm.nih.gov/nuccore/KT007404]	New:MT191753 [https://www.ncbi.nlm.nih.gov/nuccore/MT191753]	New:MT191825 [https://www.ncbi.nlm.nih.gov/nuccore/MT191825]	New:MT191930 [https://www.ncbi.nlm.nih.gov/nuccore/MT191930]	NA	artificial spring of stream Trstenik/Miljacka II Cave	Croatia	16.4662	43.504
NB545	N_komareki	Niphargus komareki		NA	New:MT191509 [https://www.ncbi.nlm.nih.gov/nuccore/MT191509]	NA	New:MT191651 [https://www.ncbi.nlm.nih.gov/nuccore/MT191651]	NA	NA	New:MT191831 [https://www.ncbi.nlm.nih.gov/nuccore/MT191831]	New:MT191953 [https://www.ncbi.nlm.nih.gov/nuccore/MT191953]	NA	Source Kushbunar	Bulgaria	26.3729	42.7228
NC090	N_kordunensis	Niphargus kordunensis		NA	KY617458 [https://www.ncbi.nlm.nih.gov/nuccore/KY617458]	NA	NA	NA	NA	KY617642 [https://www.ncbi.nlm.nih.gov/nuccore/KY617642]	NA	NA	Matešička špilja Cave	Croatia	15.6139	45.1081
NA042	N_koukourasi_H	Niphargus koukourasi	NA894 (H3, 28Slev3des5)	New:MT191390 [https://www.ncbi.nlm.nih.gov/nuccore/MT191390]	EF617277 [https://www.ncbi.nlm.nih.gov/nuccore/EF617277]	KP133150 [https://www.ncbi.nlm.nih.gov/nuccore/KP133150]	New:MT191573 [https://www.ncbi.nlm.nih.gov/nuccore/MT191573]	NA	New:MT191695 [https://www.ncbi.nlm.nih.gov/nuccore/MT191695]	KP133143 [https://www.ncbi.nlm.nih.gov/nuccore/KP133143]	New:MT191861 [https://www.ncbi.nlm.nih.gov/nuccore/MT191861]	NA	spring of river Louros	Greece	20.8411	39.9319
NA039	N_krameri_A	Niphargus krameri A		New:MT191389 [https://www.ncbi.nlm.nih.gov/nuccore/MT191389]	EF617274 [https://www.ncbi.nlm.nih.gov/nuccore/EF617274]	JQ815453 [https://www.ncbi.nlm.nih.gov/nuccore/JQ815453]	MH493747 [https://www.ncbi.nlm.nih.gov/nuccore/MH493747]	KX379132 [https://www.ncbi.nlm.nih.gov/nuccore/KX379132]	MH481461 [https://www.ncbi.nlm.nih.gov/nuccore/MH481461]	JQ815480 [https://www.ncbi.nlm.nih.gov/nuccore/JQ815480]	New:MT191860 [https://www.ncbi.nlm.nih.gov/nuccore/MT191860]	MH500362 [https://www.ncbi.nlm.nih.gov/nuccore/MH500362]	Stream Brestovac	Croatia	13.8834	45.285
NA617	N_krameri_B_H	Niphargus krameri B	NB630 (28Slev2des2, H3)	NA	MN914013 [https://www.ncbi.nlm.nih.gov/nuccore/MN914013]	KR858335 [https://www.ncbi.nlm.nih.gov/nuccore/KR858335]	New:MT191614 [https://www.ncbi.nlm.nih.gov/nuccore/MT191614]	KY643574 [https://www.ncbi.nlm.nih.gov/nuccore/KY643574]	New:MT191745 [https://www.ncbi.nlm.nih.gov/nuccore/MT191745]	MN915286 [https://www.ncbi.nlm.nih.gov/nuccore/MN915286]	NA	New:MT191998 [https://www.ncbi.nlm.nih.gov/nuccore/MT191998]	Piskovica Cave/Marnena jama Cave	Croatia	14.0369	45.2621
9MShoei	N_kurdistanensis	Niphargus kurdistanensis		NA	MG008301 [https://www.ncbi.nlm.nih.gov/nuccore/MG008301]	NA	NA	MG008304 [https://www.ncbi.nlm.nih.gov/nuccore/MG008304]	NA	NA	NA	NA	Shoei Cave, 12 km to Baneh City	Iran	45.8958	36.005
NB422	N_kusceri_H	Niphargus kusceri	NA226 (COI)	New:MT191463 [https://www.ncbi.nlm.nih.gov/nuccore/MT191463]	KR905883 [https://www.ncbi.nlm.nih.gov/nuccore/KR905883]	NA	New:MT191642 [https://www.ncbi.nlm.nih.gov/nuccore/MT191642]	New:MZ270543 [https://www.ncbi.nlm.nih.gov/nuccore/MZ270543]	New:MT191771 [https://www.ncbi.nlm.nih.gov/nuccore/MT191771]	KR905929 [https://www.ncbi.nlm.nih.gov/nuccore/KR905929]	New:MT191944 [https://www.ncbi.nlm.nih.gov/nuccore/MT191944]	NA	Njegoš pećina Cave/Obodska pećina Cave	Montenegro	18.8316	42.4331
NC020	N_labacensis_A	Niphargus labacensis A		New:MT191481 [https://www.ncbi.nlm.nih.gov/nuccore/MT191481]	NA	MK421126 [https://www.ncbi.nlm.nih.gov/nuccore/MK421126]	NA	KY643555 [https://www.ncbi.nlm.nih.gov/nuccore/KY643555]	New:MT191788 [https://www.ncbi.nlm.nih.gov/nuccore/MT191788]	New:MT191839 [https://www.ncbi.nlm.nih.gov/nuccore/MT191839]	NA	NA	Tomačevo - intersticial	Slovenia	14.5406	46.0828
NA022	N_labacensis_B	Niphargus labacensis B		NA	EF617257 [https://www.ncbi.nlm.nih.gov/nuccore/EF617257]	KY617161 [https://www.ncbi.nlm.nih.gov/nuccore/KY617161]	NA	KR905777 [https://www.ncbi.nlm.nih.gov/nuccore/KR905777]	NA	JQ815474 [https://www.ncbi.nlm.nih.gov/nuccore/JQ815474]	NA	NA	Tomačevo - intersticial	Slovenia	14.5406	46.0828
DM_lad1	N_ladmiraulti	Niphargus ladmiraulti		NA	GU973462 [https://www.ncbi.nlm.nih.gov/nuccore/GU973462]	NA	NA	GU973424 [https://www.ncbi.nlm.nih.gov/nuccore/GU973424]	NA	NA	NA	NA	Quartier du Chantenay, rue des Salorges (galerie souterraine en partie inondée)	France	-1.57613	47.205
NA135	N_laisi	Niphargus laisi		New:MT191422 [https://www.ncbi.nlm.nih.gov/nuccore/MT191422]	KX379002 [https://www.ncbi.nlm.nih.gov/nuccore/KX379002]	MK421132 [https://www.ncbi.nlm.nih.gov/nuccore/MK421132]	MH493772 [https://www.ncbi.nlm.nih.gov/nuccore/MH493772]	KX379076 [https://www.ncbi.nlm.nih.gov/nuccore/KX379076]	MH481485 [https://www.ncbi.nlm.nih.gov/nuccore/MH481485]	KX379058 [https://www.ncbi.nlm.nih.gov/nuccore/KX379058]	New:MT191895 [https://www.ncbi.nlm.nih.gov/nuccore/MT191895]	MH500378 [https://www.ncbi.nlm.nih.gov/nuccore/MH500378]	Lorrach	Germany	7.66175	47.6125
NA905	N_laticaudatus_A	Niphargus laticaudatus A		New:MT191451 [https://www.ncbi.nlm.nih.gov/nuccore/MT191451]	KF218722 [https://www.ncbi.nlm.nih.gov/nuccore/KF218722]	KF218739 [https://www.ncbi.nlm.nih.gov/nuccore/KF218739]	New:MT191619 [https://www.ncbi.nlm.nih.gov/nuccore/MT191619]	KF218687 [https://www.ncbi.nlm.nih.gov/nuccore/KF218687]	New:MT191750 [https://www.ncbi.nlm.nih.gov/nuccore/MT191750]	KF218658 [https://www.ncbi.nlm.nih.gov/nuccore/KF218658]	New:MT191927 [https://www.ncbi.nlm.nih.gov/nuccore/MT191927]	NA	Grueţ Cave	Romania	22.4833	46.8667
NA902	N_laticaudatus_B	Niphargus laticaudatus B		NA	KF218730 [https://www.ncbi.nlm.nih.gov/nuccore/KF218730]	KF218738 [https://www.ncbi.nlm.nih.gov/nuccore/KF218738]	New:MT191617 [https://www.ncbi.nlm.nih.gov/nuccore/MT191617]	KF218712 [https://www.ncbi.nlm.nih.gov/nuccore/KF218712]	New:MT191748 [https://www.ncbi.nlm.nih.gov/nuccore/MT191748]	KF218659 [https://www.ncbi.nlm.nih.gov/nuccore/KF218659]	New:MT191926 [https://www.ncbi.nlm.nih.gov/nuccore/MT191926]	NA	Ungurului Cave	Romania	22.5482	46.9331
NC151	N_lattingerae	Niphargus lattingerae		NA	New:MT191533 [https://www.ncbi.nlm.nih.gov/nuccore/MT191533]	NA	NA	New:MT192027 [https://www.ncbi.nlm.nih.gov/nuccore/MT192027]	NA	NA	NA	NA	gravel-bed near river Sava, Čatež	Slovenia	15.638	45.8938
NA064	N_lessiniensis	Niphargus lessiniensis		NA	EF617300 [https://www.ncbi.nlm.nih.gov/nuccore/EF617300]	JQ815460 [https://www.ncbi.nlm.nih.gov/nuccore/JQ815460]	MH493754 [https://www.ncbi.nlm.nih.gov/nuccore/MH493754]	KR905794 [https://www.ncbi.nlm.nih.gov/nuccore/KR905794]	MH481468 [https://www.ncbi.nlm.nih.gov/nuccore/MH481468]	JQ815488 [https://www.ncbi.nlm.nih.gov/nuccore/JQ815488]	NA	MH500368 [https://www.ncbi.nlm.nih.gov/nuccore/MH500368]	Grotta dell Aqua	Italy	10.9702	45.6082
NB134	N_liburnicus_B	Niphargus liburnicus B		NA	KT007477 [https://www.ncbi.nlm.nih.gov/nuccore/KT007477]	KT007466 [https://www.ncbi.nlm.nih.gov/nuccore/KT007466]	New:MT191635 [https://www.ncbi.nlm.nih.gov/nuccore/MT191635]	KT007419 [https://www.ncbi.nlm.nih.gov/nuccore/KT007419]	New:MT191764 [https://www.ncbi.nlm.nih.gov/nuccore/MT191764]	MK421125 [https://www.ncbi.nlm.nih.gov/nuccore/MK421125]	New:MT191936 [https://www.ncbi.nlm.nih.gov/nuccore/MT191936]	New:MT192003 [https://www.ncbi.nlm.nih.gov/nuccore/MT192003]	Vodna jama v Lozi Cave	Slovenia	14.119	45.7169
NB917	N_likanus_H	Niphargus likanus	NB922 (COI)	NA	KY617435 [https://www.ncbi.nlm.nih.gov/nuccore/KY617435]	NA	NA	KY617531 [https://www.ncbi.nlm.nih.gov/nuccore/KY617531]	New:MT191786 [https://www.ncbi.nlm.nih.gov/nuccore/MT191786]	KY617619 [https://www.ncbi.nlm.nih.gov/nuccore/KY617619]	New:MT191965 [https://www.ncbi.nlm.nih.gov/nuccore/MT191965]	NA	Đula - Medvedica Cave/spring east of Juzbašići	Croatia	15.224	45.267
SS_18.2	N_lindbergi	Niphargus lindbergi		NA	MN114034 [https://www.ncbi.nlm.nih.gov/nuccore/MN114034]	MN114012 [https://www.ncbi.nlm.nih.gov/nuccore/MN114012]	NA	NA	NA	NA	NA	NA	Melissotrypa Cave	Greece	22.0493	39.8773
NA007	N_longicaudatus_A	Niphargus longicaudatus A		NA	EF617241 [https://www.ncbi.nlm.nih.gov/nuccore/EF617241]	JQ815445 [https://www.ncbi.nlm.nih.gov/nuccore/JQ815445]	MH493740 [https://www.ncbi.nlm.nih.gov/nuccore/MH493740]	KX379137 [https://www.ncbi.nlm.nih.gov/nuccore/KX379137]	MH481453 [https://www.ncbi.nlm.nih.gov/nuccore/MH481453]	JQ815469 [https://www.ncbi.nlm.nih.gov/nuccore/JQ815469]	NA	MH500356 [https://www.ncbi.nlm.nih.gov/nuccore/MH500356]	spring near the road Monte Faito-Vico Equense	Italy	14.4601	40.6695
NA008	N_longicaudatus_B	Niphargus longicaudatus B		NA	EF617242 [https://www.ncbi.nlm.nih.gov/nuccore/EF617242]	NA	New:MT191562 [https://www.ncbi.nlm.nih.gov/nuccore/MT191562]	NA	New:MT191682 [https://www.ncbi.nlm.nih.gov/nuccore/MT191682]	KX379056 [https://www.ncbi.nlm.nih.gov/nuccore/KX379056]	NA	NA	artificial stream E of Santa Marija la Fossa	Italy	14.3002	41.0745
NA009	N_longicaudatus_C	Niphargus longicaudatus C		NA	EF617243 [https://www.ncbi.nlm.nih.gov/nuccore/EF617243]	JQ815446 [https://www.ncbi.nlm.nih.gov/nuccore/JQ815446]	MH493741 [https://www.ncbi.nlm.nih.gov/nuccore/MH493741]	KX379136 [https://www.ncbi.nlm.nih.gov/nuccore/KX379136]	MH481454 [https://www.ncbi.nlm.nih.gov/nuccore/MH481454]	JQ815470 [https://www.ncbi.nlm.nih.gov/nuccore/JQ815470]	New:MT191851 [https://www.ncbi.nlm.nih.gov/nuccore/MT191851]	MH500357 [https://www.ncbi.nlm.nih.gov/nuccore/MH500357]	spring near Lauro	Italy	15.5615	41.8996
NA004	N_longicaudatus_D	Niphargus longicaudatus D		NA	EF617238 [https://www.ncbi.nlm.nih.gov/nuccore/EF617238]	NA	NA	KY643629 [https://www.ncbi.nlm.nih.gov/nuccore/KY643629]	New:MT191680 [https://www.ncbi.nlm.nih.gov/nuccore/MT191680]	NA	NA	NA	Škrip spring	Croatia	16.6062	43.3583
NA006	N_longicaudatus_E	Niphargus longicaudatus E		New:MT191379 [https://www.ncbi.nlm.nih.gov/nuccore/MT191379]	EF617240 [https://www.ncbi.nlm.nih.gov/nuccore/EF617240]	KP300932 [https://www.ncbi.nlm.nih.gov/nuccore/KP300932]	MH493739 [https://www.ncbi.nlm.nih.gov/nuccore/MH493739]	KR905772 [https://www.ncbi.nlm.nih.gov/nuccore/KR905772]	New:MT191681 [https://www.ncbi.nlm.nih.gov/nuccore/MT191681]	KJ566705 [https://www.ncbi.nlm.nih.gov/nuccore/KJ566705]	New:MT191850 [https://www.ncbi.nlm.nih.gov/nuccore/MT191850]	MH500355 [https://www.ncbi.nlm.nih.gov/nuccore/MH500355]	Retec spring	Croatia	14.3364	44.8877
NA005	N_longicaudatus_F	Niphargus longicaudatus F		NA	EF617239 [https://www.ncbi.nlm.nih.gov/nuccore/EF617239]	NA	NA	KY643628 [https://www.ncbi.nlm.nih.gov/nuccore/KY643628]	NA	JQ815468 [https://www.ncbi.nlm.nih.gov/nuccore/JQ815468]	NA	NA	waters south of quarry Voz	Croatia	14.5754	45.0225
FS_13031	N_longicaudatus_T27	Niphargus longicaudatus T27		NA	NA	NA	NA	KY706761 [https://www.ncbi.nlm.nih.gov/nuccore/KY706761]	NA	NA	NA	NA	Grotta Avis (300 Cb/CS)	Italy	16.1768	39.2506
FS_1267	N_longicaudatus_T32	Niphargus longicaudatus T32		NA	NA	NA	NA	KY706921 [https://www.ncbi.nlm.nih.gov/nuccore/KY706921]	NA	NA	NA	NA	Isola di Corfù, Sorgente a Ag. Athanasios	Greece	19.7212	39.7244
FS_13040	N_longicaudatus_T36	Niphargus longicaudatus T36		NA	NA	NA	NA	KY706769 [https://www.ncbi.nlm.nih.gov/nuccore/KY706769]	NA	NA	NA	NA	Terme di Suio, ruscello sorgivo affluente di destra del Fiume Garigliano	Italy	13.8774	41.3263
FS_14195	N_longicaudatus_T37	Niphargus longicaudatus T37		NA	NA	NA	NA	KY706820 [https://www.ncbi.nlm.nih.gov/nuccore/KY706820]	NA	NA	NA	NA	Fontanile lungo la SP12d, presso il bivio con la SS2 (Cassia)	Italy	12.2381	42.2314
FS_14088	N_longicaudatus_T38	Niphargus longicaudatus T38		NA	NA	NA	NA	KY706965 [https://www.ncbi.nlm.nih.gov/nuccore/KY706965]	NA	NA	NA	NA	Fonte Canale, Piani del Canale, Monte Sirente	Italy	13.6528	42.1395
FS_14194	N_longicaudatus_T39	Niphargus longicaudatus T39		NA	NA	NA	NA	KY706819 [https://www.ncbi.nlm.nih.gov/nuccore/KY706819]	NA	NA	NA	NA	Grotta di Stiffe (17 A/AQ)	Italy	13.5412	42.2538
FS_13036	N_longicaudatus_T40	Niphargus longicaudatus T40		NA	NA	NA	NA	KY706766 [https://www.ncbi.nlm.nih.gov/nuccore/KY706766]	NA	NA	NA	NA	Sorgenti del Fiume Tirino, Presciano	Italy	13.7824	42.2691
FS_13011	N_longicaudatus_T42	Niphargus longicaudatus T42		NA	NA	NA	NA	KY706924 [https://www.ncbi.nlm.nih.gov/nuccore/KY706924]	NA	NA	NA	NA	Fonte Anticolana	Italy	13.2142	41.7877
FS_13111	N_longicaudatus_T43	Niphargus longicaudatus T43		NA	NA	NA	NA	KY706793 [https://www.ncbi.nlm.nih.gov/nuccore/KY706793]	NA	NA	NA	NA	Fonte delle Colombe, Convento di Fonte Colombo	Italy	12.8279	42.3809
FS_14025	N_longicaudatus_T45	Niphargus longicaudatus T45		NA	NA	NA	NA	KY706945 [https://www.ncbi.nlm.nih.gov/nuccore/KY706945]	NA	NA	NA	NA	Acqua di Santa Maria	Italy	14.4383	41.4115
FS_14197	N_longicaudatus_T46	Niphargus longicaudatus T46		NA	NA	NA	NA	KY706822 [https://www.ncbi.nlm.nih.gov/nuccore/KY706822]	NA	NA	NA	NA	Isola di Zannone, sorgente presso il convento e la villa	Italy	13.0503	40.9688
FS_13021	N_longicaudatus_T47	Niphargus longicaudatus T47		NA	NA	NA	NA	KY706931 [https://www.ncbi.nlm.nih.gov/nuccore/KY706931]	NA	NA	NA	NA	Grotta dello Stige (257 Cb/KR)	Italy	16.8685	39.2566
FS_14083	N_longicaudatus_T50	Niphargus longicaudatus T50		NA	NA	NA	NA	KY706961 [https://www.ncbi.nlm.nih.gov/nuccore/KY706961]	NA	NA	NA	NA	Fonte Canali, Prata	Italy	10.985	43.1101
FS_11063	N_longicaudatus_T51	Niphargus longicaudatus T51		NA	NA	NA	NA	KY706870 [https://www.ncbi.nlm.nih.gov/nuccore/KY706870]	NA	NA	NA	NA	Sorgente del lavatoio di Stifone	Italy	12.4948	42.4951
FS_11113	N_longicaudatus_T54	Niphargus longicaudatus T54		NA	NA	NA	NA	KY706738 [https://www.ncbi.nlm.nih.gov/nuccore/KY706738]	NA	NA	NA	NA	Grotta dell'Arco di Bellegra (5 La/RM), Monti Prenestini	Italy	13.0482	41.8903
FS_14086	N_longicaudatus_T55	Niphargus longicaudatus T55		NA	NA	NA	NA	KY706963 [https://www.ncbi.nlm.nih.gov/nuccore/KY706963]	NA	NA	NA	NA	Pozzetto scolo strada	Italy	13.8098	42.8629
FS_1021	N_longicaudatus_T58	Niphargus longicaudatus T58		NA	NA	NA	NA	KY706702 [https://www.ncbi.nlm.nih.gov/nuccore/KY706702]	NA	NA	NA	NA	Grotta di Locoli (149 Sa) (Monte Albo)	Italy	9.60804	40.5102
FS_11156	N_longicaudatus_T61	Niphargus longicaudatus T61		NA	NA	NA	NA	KY706757 [https://www.ncbi.nlm.nih.gov/nuccore/KY706757]	NA	NA	NA	NA	Pozzo del Polo Scientifico (F1)	Italy	11.1975	43.8182
FS_11159	N_longicaudatus_T62	Niphargus longicaudatus T62		NA	NA	NA	NA	KY706893 [https://www.ncbi.nlm.nih.gov/nuccore/KY706893]	NA	NA	NA	NA	Grotta di Onferno (456 ER/RN)	Italy	12.5454	43.8732
FS_13042	N_longicaudatus_T64	Niphargus longicaudatus T64		NA	NA	NA	NA	KY706771 [https://www.ncbi.nlm.nih.gov/nuccore/KY706771]	NA	NA	NA	NA	Grotta Nuova o Grotta dell'Infernaccio (924 La/VT), Chiusa del Vescovo	Italy	11.6111	42.5247
CF_107	N_longicaudatus_T65	Niphargus longicaudatus T65		NA	NA	NA	NA	KY706668 [https://www.ncbi.nlm.nih.gov/nuccore/KY706668]	NA	NA	NA	NA	Catacombe di Santa Lucia	Italy	15.2914	37.0728
NA541	N_longidactylus	Niphargus longidactylus	NA021(H3)	New:MT191441 [https://www.ncbi.nlm.nih.gov/nuccore/MT191441]	EF617256 [https://www.ncbi.nlm.nih.gov/nuccore/EF617256]	MK421137 [https://www.ncbi.nlm.nih.gov/nuccore/MK421137]	NA	KY643583 [https://www.ncbi.nlm.nih.gov/nuccore/KY643583]	New:MT191742 [https://www.ncbi.nlm.nih.gov/nuccore/MT191742]	JQ815473 [https://www.ncbi.nlm.nih.gov/nuccore/JQ815473]	NA	New:MT191997 [https://www.ncbi.nlm.nih.gov/nuccore/MT191997]	Sneberje, freatic water of river Sava	Slovenia	14.5731	46.0804
NB205	N_longiflagellum	Niphargus longiflagellum		New:MT191461 [https://www.ncbi.nlm.nih.gov/nuccore/MT191461]	MN914006 [https://www.ncbi.nlm.nih.gov/nuccore/MN914006]	MN914046 [https://www.ncbi.nlm.nih.gov/nuccore/MN914046]	New:MT191640 [https://www.ncbi.nlm.nih.gov/nuccore/MT191640]	NA	New:MT191769 [https://www.ncbi.nlm.nih.gov/nuccore/MT191769]	MN915287 [https://www.ncbi.nlm.nih.gov/nuccore/MN915287]	New:MT191941 [https://www.ncbi.nlm.nih.gov/nuccore/MT191941]	New:MT192006 [https://www.ncbi.nlm.nih.gov/nuccore/MT192006]	Jelovička jama Cave	Slovenia	14.9092	45.5204
NA094	N_lourensis	Niphargus lourensis		New:MT191414 [https://www.ncbi.nlm.nih.gov/nuccore/MT191414]	EU693312 [https://www.ncbi.nlm.nih.gov/nuccore/EU693312]	KP133152 [https://www.ncbi.nlm.nih.gov/nuccore/KP133152]	MH493765 [https://www.ncbi.nlm.nih.gov/nuccore/MH493765]	KR905806 [https://www.ncbi.nlm.nih.gov/nuccore/KR905806]	MH481477 [https://www.ncbi.nlm.nih.gov/nuccore/MH481477]	NA	New:MT191885 [https://www.ncbi.nlm.nih.gov/nuccore/MT191885]	New:MT191989 [https://www.ncbi.nlm.nih.gov/nuccore/MT191989]	spring of river Louros	Greece	20.8411	39.9319
NC204	N_luchoffmani	Niphargus luchoffmani		NA	MH172405 [https://www.ncbi.nlm.nih.gov/nuccore/MH172405]	NA	NA	MH172433 [https://www.ncbi.nlm.nih.gov/nuccore/MH172433]	NA	MH172418 [https://www.ncbi.nlm.nih.gov/nuccore/MH172418]	NA	NA	Marchbachquelle	Switzerland	7.84083	46.7535
NC207	N_sp_sparenweid	Niphargus luchoffmani (note: used in backbone phylogeny but removed in subsequent studies, since recognised as same species as NC204)			MH172404			MH172435		MH172421			Oberbargli	Switzerland	7.73243	46.5091
NA095	N_lunaris	Niphargus lunaris		New:MT191415 [https://www.ncbi.nlm.nih.gov/nuccore/MT191415]	EU693313 [https://www.ncbi.nlm.nih.gov/nuccore/EU693313]	KT278684 [https://www.ncbi.nlm.nih.gov/nuccore/KT278684]	New:MT191587 [https://www.ncbi.nlm.nih.gov/nuccore/MT191587]	KR905807 [https://www.ncbi.nlm.nih.gov/nuccore/KR905807]	NA	KR905889 [https://www.ncbi.nlm.nih.gov/nuccore/KR905889]	New:MT191886 [https://www.ncbi.nlm.nih.gov/nuccore/MT191886]	NA	Bubanj vrelo spring	Croatia	16.695	43.5197
NC133	N_magnus	Niphargus magnus		NA	New:MT191530 [https://www.ncbi.nlm.nih.gov/nuccore/MT191530]	NA	NA	NA	NA	New:MT191847 [https://www.ncbi.nlm.nih.gov/nuccore/MT191847]	NA	NA	Pitcunda, gravel-beds near the river	Georgia (Abkhazia)	40.3172	43.189
NB621	N_malagorae_H	Niphargus malagorae		New:MT191474 [https://www.ncbi.nlm.nih.gov/nuccore/MT191474]	KY617384 [https://www.ncbi.nlm.nih.gov/nuccore/KY617384]	NA	MH493808 [https://www.ncbi.nlm.nih.gov/nuccore/MH493808]	KY643562 [https://www.ncbi.nlm.nih.gov/nuccore/KY643562]	MH481524 [https://www.ncbi.nlm.nih.gov/nuccore/MH481524]	KY617573 [https://www.ncbi.nlm.nih.gov/nuccore/KY617573]	New:MT191958 [https://www.ncbi.nlm.nih.gov/nuccore/MT191958]	MH500404 [https://www.ncbi.nlm.nih.gov/nuccore/MH500404]	Vančeva jama Cave	Slovenia	14.8226	45.7031
NA044	N_maximus_A_H	Niphargus maximus A	NA218 (COI, H3)	NA	EF617279 [https://www.ncbi.nlm.nih.gov/nuccore/EF617279]	NA	New:MT191575 [https://www.ncbi.nlm.nih.gov/nuccore/MT191575]	KY643603 [https://www.ncbi.nlm.nih.gov/nuccore/KY643603]	New:MT191697 [https://www.ncbi.nlm.nih.gov/nuccore/MT191697]	MN915288 [https://www.ncbi.nlm.nih.gov/nuccore/MN915288]	NA	NA	Biljanini izvori spring	Macedonia	20.8147	41.1025
NA214	N_maximus_B	Niphargus maximus B		NA	MN114021 [https://www.ncbi.nlm.nih.gov/nuccore/MN114021]	NA	NA	KY643602 [https://www.ncbi.nlm.nih.gov/nuccore/KY643602]	NA	NA	NA	NA	Šum spring near Struga	Macedonia	20.6787	41.178
FS_16.052	N_messanai	Niphargus messanai		NA	MT133571 [https://www.ncbi.nlm.nih.gov/nuccore/MT133571]	NA	NA	NA	NA	NA	NA	NA	/	Italy	10.986	43.673
NA582	N_microcerberus_A	Niphargus microcerberus A		NA	NA	New:MT191550 [https://www.ncbi.nlm.nih.gov/nuccore/MT191550]	New:MT191613 [https://www.ncbi.nlm.nih.gov/nuccore/MT191613]	New:MT192021 [https://www.ncbi.nlm.nih.gov/nuccore/MT192021]	New:MT191743 [https://www.ncbi.nlm.nih.gov/nuccore/MT191743]	New:MT191822 [https://www.ncbi.nlm.nih.gov/nuccore/MT191822]	New:MT191922 [https://www.ncbi.nlm.nih.gov/nuccore/MT191922]	NA	gravel-bed near river Idrijca	Slovenia	14.0212	46.0526
NA600	N_microcerberus_B	Niphargus microcerberus B		NA	MN114023 [https://www.ncbi.nlm.nih.gov/nuccore/MN114023]	MN113998 [https://www.ncbi.nlm.nih.gov/nuccore/MN113998]	NA	KY643575 [https://www.ncbi.nlm.nih.gov/nuccore/KY643575]	New:MT191744 [https://www.ncbi.nlm.nih.gov/nuccore/MT191744]	MK421124 [https://www.ncbi.nlm.nih.gov/nuccore/MK421124]	NA	NA	gravel-bed near river Trebuščica	Slovenia	13.8337	46.0952
NA500	N_miljeticus	Niphargus miljeticus		NA	KR905878 [https://www.ncbi.nlm.nih.gov/nuccore/KR905878]	KT278688 [https://www.ncbi.nlm.nih.gov/nuccore/KT278688]	New:MT191607 [https://www.ncbi.nlm.nih.gov/nuccore/MT191607]	NA	New:MT191735 [https://www.ncbi.nlm.nih.gov/nuccore/MT191735]	KR905899 [https://www.ncbi.nlm.nih.gov/nuccore/KR905899]	New:MT191914 [https://www.ncbi.nlm.nih.gov/nuccore/MT191914]	New:MT191994 [https://www.ncbi.nlm.nih.gov/nuccore/MT191994]	Vodice - cisterna	Croatia	17.5782	42.734
NC031	N_minor	Niphargus minor		New:MT191488 [https://www.ncbi.nlm.nih.gov/nuccore/MT191488]	MN114028 [https://www.ncbi.nlm.nih.gov/nuccore/MN114028]	MN114008 [https://www.ncbi.nlm.nih.gov/nuccore/MN114008]	NA	KY643552 [https://www.ncbi.nlm.nih.gov/nuccore/KY643552]	NA	MN113972 [https://www.ncbi.nlm.nih.gov/nuccore/MN113972]	NA	NA	gravel-bed near river Bača	Slovenia	13.774	46.1539
NB909	N_mirocensis	Niphargus mirocensis		NA	KR827047 [https://www.ncbi.nlm.nih.gov/nuccore/KR827047]	NA	New:MT191659 [https://www.ncbi.nlm.nih.gov/nuccore/MT191659]	NA	New:MT191785 [https://www.ncbi.nlm.nih.gov/nuccore/MT191785]	KR827048 [https://www.ncbi.nlm.nih.gov/nuccore/KR827048]	New:MT191963 [https://www.ncbi.nlm.nih.gov/nuccore/MT191963]	NA	Rakin ponor Cave	Serbia	22.279	44.5127
NA153	N_moldavicus_cf	Niphargus moldavicus cf.		NA	NA	NA	NA	NA	New:MT191727 [https://www.ncbi.nlm.nih.gov/nuccore/MT191727]	New:MT191814 [https://www.ncbi.nlm.nih.gov/nuccore/MT191814]	NA	NA	Tulcea, well	Romania	28.8044	45.173
NB554	N_molnari	Niphargus molnari		New:MT191473 [https://www.ncbi.nlm.nih.gov/nuccore/MT191473]	MN914038 [https://www.ncbi.nlm.nih.gov/nuccore/MN914038]	NA	MH493807 [https://www.ncbi.nlm.nih.gov/nuccore/MH493807]	KY643567 [https://www.ncbi.nlm.nih.gov/nuccore/KY643567]	MH481523 [https://www.ncbi.nlm.nih.gov/nuccore/MH481523]	MN915289 [https://www.ncbi.nlm.nih.gov/nuccore/MN915289]	New:MT191955 [https://www.ncbi.nlm.nih.gov/nuccore/MT191955]	NA	Abaligeti Cave	Hungary	18.1158	46.1374
NC025	N_montanarius	Niphargus montanarius		New:MT191484 [https://www.ncbi.nlm.nih.gov/nuccore/MT191484]	KX379007 [https://www.ncbi.nlm.nih.gov/nuccore/KX379007]	MN914056 [https://www.ncbi.nlm.nih.gov/nuccore/MN914056]	New:MT191663 [https://www.ncbi.nlm.nih.gov/nuccore/MT191663]	KX379111 [https://www.ncbi.nlm.nih.gov/nuccore/KX379111]	New:MT191791 [https://www.ncbi.nlm.nih.gov/nuccore/MT191791]	KX379051 [https://www.ncbi.nlm.nih.gov/nuccore/KX379051]	New:MT191969 [https://www.ncbi.nlm.nih.gov/nuccore/MT191969]	New:MT192018 [https://www.ncbi.nlm.nih.gov/nuccore/MT192018]	Frassasi Cave system	Italy	12.9619	43.4008
NA-7	N_montellianus_H	Niphargus montellianus	FS_14.214	NA	KT878856 [https://www.ncbi.nlm.nih.gov/nuccore/KT878856]	NA	NA	KY706825 [https://www.ncbi.nlm.nih.gov/nuccore/KY706825]	NA	NA	NA	NA	Sorgenti dell'Aso, Foce, Monti Sibillini	Italy	14.0301	42.6588
NA169	N_multipennatus	Niphargus multipennatus		NA	KJ566700 [https://www.ncbi.nlm.nih.gov/nuccore/KJ566700]	NA	NA	KR905825 [https://www.ncbi.nlm.nih.gov/nuccore/KR905825]	MH481496 [https://www.ncbi.nlm.nih.gov/nuccore/MH481496]	KJ566721 [https://www.ncbi.nlm.nih.gov/nuccore/KJ566721]	NA	MH500383 [https://www.ncbi.nlm.nih.gov/nuccore/MH500383]	Tomačevo - intersticial	Slovenia	14.5406	46.0828
NC061	N_muotae	Niphargus muotae		NA	KX379024 [https://www.ncbi.nlm.nih.gov/nuccore/KX379024]	NA	New:MT191671 [https://www.ncbi.nlm.nih.gov/nuccore/MT191671]	KX379095 [https://www.ncbi.nlm.nih.gov/nuccore/KX379095]	NA	KX379067 [https://www.ncbi.nlm.nih.gov/nuccore/KX379067]	NA	NA	Hoelloch Versickerung Cave	Switzerland	8.80229	46.9799
NC059	N_murimali	Niphargus murimali		NA	KX379022 [https://www.ncbi.nlm.nih.gov/nuccore/KX379022]	NA	New:MT191669 [https://www.ncbi.nlm.nih.gov/nuccore/MT191669]	KX379097 [https://www.ncbi.nlm.nih.gov/nuccore/KX379097]	NA	KX379071 [https://www.ncbi.nlm.nih.gov/nuccore/KX379071]	New:MT191978 [https://www.ncbi.nlm.nih.gov/nuccore/MT191978]	NA	Hoelloch Senke Cave	Switzerland	8.7971	46.979
NA096	N_novomestanus	Niphargus novomestanus	NA097 (COI)	NA	EU693314 [https://www.ncbi.nlm.nih.gov/nuccore/EU693314]	JQ815528 [https://www.ncbi.nlm.nih.gov/nuccore/JQ815528]	New:MT191588 [https://www.ncbi.nlm.nih.gov/nuccore/MT191588]	KY617552 [https://www.ncbi.nlm.nih.gov/nuccore/KY617552]	New:MT191712 [https://www.ncbi.nlm.nih.gov/nuccore/MT191712]	JQ815509 [https://www.ncbi.nlm.nih.gov/nuccore/JQ815509]	New:MT191887 [https://www.ncbi.nlm.nih.gov/nuccore/MT191887]	NA	Tominčev studenec stream	Slovenia	14.9686	45.7963
NC148	N_ohridanus	Niphargus ohridanus		NA	MN114029 [https://www.ncbi.nlm.nih.gov/nuccore/MN114029]	NA	NA	NA	NA	MN113974 [https://www.ncbi.nlm.nih.gov/nuccore/MN113974]	NA	NA	Ohrid lake, dredža	Macedonia	20.7764	40.9511
NA099	N_orcinus	Niphargus orcinus		New:MT191416 [https://www.ncbi.nlm.nih.gov/nuccore/MT191416]	EU693315 [https://www.ncbi.nlm.nih.gov/nuccore/EU693315]	JQ815532 [https://www.ncbi.nlm.nih.gov/nuccore/JQ815532]	MH493766 [https://www.ncbi.nlm.nih.gov/nuccore/MH493766]	KR905808 [https://www.ncbi.nlm.nih.gov/nuccore/KR905808]	MH481478 [https://www.ncbi.nlm.nih.gov/nuccore/MH481478]	JQ815510 [https://www.ncbi.nlm.nih.gov/nuccore/JQ815510]	New:MT191888 [https://www.ncbi.nlm.nih.gov/nuccore/MT191888]	MH500373 [https://www.ncbi.nlm.nih.gov/nuccore/MH500373]	Križna jama Cave	Slovenia	14.4673	45.7452
NB420	N_pachytelson_H	Niphargus pachytelson	NA100 (18S, 28Slev2des2, 28Slev3des5, COI)	New:MT191462 [https://www.ncbi.nlm.nih.gov/nuccore/MT191462]	EU693316 [https://www.ncbi.nlm.nih.gov/nuccore/EU693316 ]	JQ815535 [https://www.ncbi.nlm.nih.gov/nuccore/JQ815535]	New:MT191641 [https://www.ncbi.nlm.nih.gov/nuccore/MT191641]	KR905809 [https://www.ncbi.nlm.nih.gov/nuccore/KR905809]	New:MT191770 [https://www.ncbi.nlm.nih.gov/nuccore/MT191770]	JQ815511 [https://www.ncbi.nlm.nih.gov/nuccore/JQ815511]	New:MT191943 [https://www.ncbi.nlm.nih.gov/nuccore/MT191943]	New:MT192008 [https://www.ncbi.nlm.nih.gov/nuccore/MT192008]	Jelovička jama Cave/Podpeška jama Cave	Slovenia	14.9092	45.5204
NA102	N_parapupetta	Niphargus parapupetta		NA	EU693318 [https://www.ncbi.nlm.nih.gov/nuccore/EU693318]	NA	New:MT191589 [https://www.ncbi.nlm.nih.gov/nuccore/MT191589]	NA	NA	KJ566717 [https://www.ncbi.nlm.nih.gov/nuccore/KJ566717]	NA	NA	Tomačevo - intersticial	Slovenia	14.5406	46.0828
FS_11.120	N_parenzani	Niphargus parenzani		NA	MN913997 [https://www.ncbi.nlm.nih.gov/nuccore/MN913997]	NA	NA	KY706745 [https://www.ncbi.nlm.nih.gov/nuccore/KY706745]	NA	NA	NA	NA	Caverna Mainarda o Mainarie dal Puint (Fr 242), Pradis	Italy	15.2084	40.4938
NA221	N_pasquinii_H	Niphargus pasquinii	NA010 (Slev3des5, COI, H3)	New:MT191435 [https://www.ncbi.nlm.nih.gov/nuccore/MT191435]	EF617244 [https://www.ncbi.nlm.nih.gov/nuccore/EF617244]	JQ815447 [https://www.ncbi.nlm.nih.gov/nuccore/JQ815447]	MH493788 [https://www.ncbi.nlm.nih.gov/nuccore/MH493788]	KR905773 [https://www.ncbi.nlm.nih.gov/nuccore/KR905773]	MH481502 [https://www.ncbi.nlm.nih.gov/nuccore/MH481502]	JQ815471 [https://www.ncbi.nlm.nih.gov/nuccore/JQ815471]	New:MT191913 [https://www.ncbi.nlm.nih.gov/nuccore/MT191913]	MH500388 [https://www.ncbi.nlm.nih.gov/nuccore/MH500388]	Sorgenti di Peschiera/Sorgenti San Vittorino	Italy	13.0041	42.3778
FS_13.016	N_patrizii	Niphargus patrizii		NA	MN914011 [https://www.ncbi.nlm.nih.gov/nuccore/MN914011]	NA	NA	KY706926 [https://www.ncbi.nlm.nih.gov/nuccore/KY706926]	NA	NA	NA	NA	Sorgente 2 del Biferno, località Pietrecadute	Italy	13.4898	41.4969
FS_14.229	N_pectencoronatae	Niphargus pectencoronatae		NA	MN914010 [https://www.ncbi.nlm.nih.gov/nuccore/MN914010]	NA	NA	KY706831 [https://www.ncbi.nlm.nih.gov/nuccore/KY706831]	NA	NA	NA	NA	Špilja iznad Vrulja Cave	Croatia	15.3011	43.8123
NA023	N_pectinicauda_H	Niphargus pectinicauda	NC035 (18S)	New:MT191490 [https://www.ncbi.nlm.nih.gov/nuccore/MT191490]	EF617258 [https://www.ncbi.nlm.nih.gov/nuccore/EF617258]	JQ815448 [https://www.ncbi.nlm.nih.gov/nuccore/JQ815448]	New:MT191569 [https://www.ncbi.nlm.nih.gov/nuccore/MT191569]	KR905778 [https://www.ncbi.nlm.nih.gov/nuccore/KR905778]	NA	JQ815475 [https://www.ncbi.nlm.nih.gov/nuccore/JQ815475]	NA	NA	Tomačevo - intersticial	Slovenia	14.5406	46.0828
FS_11040	N_pedemontanus	Niphargus pedemontanus		NA	NA	NA	NA	KY706714 [https://www.ncbi.nlm.nih.gov/nuccore/KY706714]	NA	NA	NA	NA	Grotta di Castel di Lepre (38 B/PZ)	Italy	8.26543	45.6608
NB128	N_persicus	Niphargus persicus		NA	KF581047 [https://www.ncbi.nlm.nih.gov/nuccore/KF581047]	NA	New:MT191633 [https://www.ncbi.nlm.nih.gov/nuccore/MT191633]	KF581075 [https://www.ncbi.nlm.nih.gov/nuccore/KF581075]	New:MT191762 [https://www.ncbi.nlm.nih.gov/nuccore/MT191762]	KR905908 [https://www.ncbi.nlm.nih.gov/nuccore/KR905908]	NA	NA	Tir-e-bagh	Iran	52.6757	30.2339
FS_11108	N_pescei	Niphargus pescei		NA	NA	NA	NA	KY706733 [https://www.ncbi.nlm.nih.gov/nuccore/KY706733]	NA	NA	NA	NA	Grotta di Castelcivita (2 Cp/SA), Monti Alburni	Italy	9.61836	44.8247
NA150	N_petrosani	Niphargus petrosani		NA	NA	MK421134 [https://www.ncbi.nlm.nih.gov/nuccore/MK421134]	New:MT191597 [https://www.ncbi.nlm.nih.gov/nuccore/MT191597]	KY643615 [https://www.ncbi.nlm.nih.gov/nuccore/KY643615]	New:MT191724 [https://www.ncbi.nlm.nih.gov/nuccore/MT191724]	MK421123 [https://www.ncbi.nlm.nih.gov/nuccore/MK421123]	NA	NA	gravel-bed above village Valea Doftana	Romania	25.759	45.1725
NB471	N_pincinovae	Niphargus pincinovae		New:MT191467 [https://www.ncbi.nlm.nih.gov/nuccore/MT191467]	KR905884 [https://www.ncbi.nlm.nih.gov/nuccore/KR905884]	MN914049 [https://www.ncbi.nlm.nih.gov/nuccore/MN914049]	New:MT191645 [https://www.ncbi.nlm.nih.gov/nuccore/MT191645]	KY617283 [https://www.ncbi.nlm.nih.gov/nuccore/KY617283]	New:MT191774 [https://www.ncbi.nlm.nih.gov/nuccore/MT191774]	KR905903 [https://www.ncbi.nlm.nih.gov/nuccore/KR905903]	New:MT191948 [https://www.ncbi.nlm.nih.gov/nuccore/MT191948]	New:MT192010 [https://www.ncbi.nlm.nih.gov/nuccore/MT192010]	Pincinova jama Cave	Croatia	13.6352	45.2874
DM_pl1	N_plateaui	Niphargus plateaui		NA	EF025851 [https://www.ncbi.nlm.nih.gov/nuccore/EF025851]	NA	NA	GU973427 [https://www.ncbi.nlm.nih.gov/nuccore/GU973427]	NA	NA	NA	NA	Grotta del Tasso d'Ischitella (207 Pu/FG)	France	-2.08968	47.4405
NB548	N_plurispinosus	Niphargus plurispinosus		New:MT191472 [https://www.ncbi.nlm.nih.gov/nuccore/MT191472]	New:MT191512 [https://www.ncbi.nlm.nih.gov/nuccore/MT191512]	NA	New:MT191652 [https://www.ncbi.nlm.nih.gov/nuccore/MT191652]	KY643568 [https://www.ncbi.nlm.nih.gov/nuccore/KY643568]	New:MT191777 [https://www.ncbi.nlm.nih.gov/nuccore/MT191777]	New:MT191834 [https://www.ncbi.nlm.nih.gov/nuccore/MT191834]	New:MT191954 [https://www.ncbi.nlm.nih.gov/nuccore/MT191954]	New:MT192012 [https://www.ncbi.nlm.nih.gov/nuccore/MT192012]	Zemplinske Mts., Vrchy, HAFTA	Slovakia	21.7169	48.4496
NA166	N_podgoricensis	Niphargus podgoricensis		New:MT191429 [https://www.ncbi.nlm.nih.gov/nuccore/MT191429]	KR905875 [https://www.ncbi.nlm.nih.gov/nuccore/KR905875]	NA	New:MT191602 [https://www.ncbi.nlm.nih.gov/nuccore/MT191602]	KR905824 [https://www.ncbi.nlm.nih.gov/nuccore/KR905824]	New:MT191730 [https://www.ncbi.nlm.nih.gov/nuccore/MT191730]	KR905896 [https://www.ncbi.nlm.nih.gov/nuccore/KR905896]	New:MT191906 [https://www.ncbi.nlm.nih.gov/nuccore/MT191906]	NA	springs near the bridge - Dobro Polje	Montenegro	19.0264	42.6353
NB910	N_podpecanus_H	Niphargus podpecanus	NA101 (Slev3des5)	New:MT191475 [https://www.ncbi.nlm.nih.gov/nuccore/MT191475]	KY617430 [https://www.ncbi.nlm.nih.gov/nuccore/KY617430]	KT278685 [https://www.ncbi.nlm.nih.gov/nuccore/KT278685]	MH493809 [https://www.ncbi.nlm.nih.gov/nuccore/MH493809]	KY617526 [https://www.ncbi.nlm.nih.gov/nuccore/KY617526]	MH481525 [https://www.ncbi.nlm.nih.gov/nuccore/MH481525]	KY617614 [https://www.ncbi.nlm.nih.gov/nuccore/KY617614]	New:MT191964 [https://www.ncbi.nlm.nih.gov/nuccore/MT191964]	MH500405 [https://www.ncbi.nlm.nih.gov/nuccore/MH500405]	Lučka jama/Podpeška jama Cave	Slovenia	14.7251	45.9178
NC024	N_poianoi	Niphargus poianoi		New:MT191483 [https://www.ncbi.nlm.nih.gov/nuccore/MT191483]	KX379006 [https://www.ncbi.nlm.nih.gov/nuccore/KX379006]	NA	New:MT191662 [https://www.ncbi.nlm.nih.gov/nuccore/MT191662]	KX379112 [https://www.ncbi.nlm.nih.gov/nuccore/KX379112]	New:MT191790 [https://www.ncbi.nlm.nih.gov/nuccore/MT191790]	KX379061 [https://www.ncbi.nlm.nih.gov/nuccore/KX379061]	New:MT191968 [https://www.ncbi.nlm.nih.gov/nuccore/MT191968]	New:MT192017 [https://www.ncbi.nlm.nih.gov/nuccore/MT192017]	Poiano, mineral springs in river Secchia	Italy	10.4411	44.3907
NA047	N_polymorphus	Niphargus polymorphus		New:MT191392 [https://www.ncbi.nlm.nih.gov/nuccore/MT191392]	EF617282 [https://www.ncbi.nlm.nih.gov/nuccore/EF617282]	JQ815541 [https://www.ncbi.nlm.nih.gov/nuccore/JQ815541]	NA	KR905784 [https://www.ncbi.nlm.nih.gov/nuccore/KR905784]	New:MT191699 [https://www.ncbi.nlm.nih.gov/nuccore/MT191699]	JQ815505 [https://www.ncbi.nlm.nih.gov/nuccore/JQ815505]	New:MT191863 [https://www.ncbi.nlm.nih.gov/nuccore/MT191863]	NA	Obodska pećina Cave	Montenegro	19.0056	42.3528
NB093	N_pontoruffoi	Niphargus pontoruffoi		New:MT191455 [https://www.ncbi.nlm.nih.gov/nuccore/MT191455]	MK421144 [https://www.ncbi.nlm.nih.gov/nuccore/MK421144]	MN914065 [https://www.ncbi.nlm.nih.gov/nuccore/MN914065]	MH493803 [https://www.ncbi.nlm.nih.gov/nuccore/MH493803]	KY643637 [https://www.ncbi.nlm.nih.gov/nuccore/KY643637]	MH481519 [https://www.ncbi.nlm.nih.gov/nuccore/MH481519]	MN915295 [https://www.ncbi.nlm.nih.gov/nuccore/MN915295]	NA	NA	Hagieni spring, Limanu Lake	Romania	28.4747	43.8025
NC101	N_pretneri_A	Niphargus pretneri A		NA	New:MT191525 [https://www.ncbi.nlm.nih.gov/nuccore/MT191525]	NA	NA	New:MT192023 [https://www.ncbi.nlm.nih.gov/nuccore/MT192023]	New:MT191800 [https://www.ncbi.nlm.nih.gov/nuccore/MT191800]	New:MT191843 [https://www.ncbi.nlm.nih.gov/nuccore/MT191843]	New:MT191981 [https://www.ncbi.nlm.nih.gov/nuccore/MT191981]	NA	Gornja Cerovačka pećina Cave	Croatia	15.8845	44.2734
NA058	N_pretneri_B	Niphargus pretneri B		NA	EF617294 [https://www.ncbi.nlm.nih.gov/nuccore/EF617294]	NA	NA	KY643622 [https://www.ncbi.nlm.nih.gov/nuccore/KY643622]	NA	New:MT191812 [https://www.ncbi.nlm.nih.gov/nuccore/MT191812]	NA	NA	spring on Stražbenica	Croatia	16.7869	43.7196
FS_14026	N_pupetta	Niphargus pupetta		NA	NA	NA	NA	KY706946 [https://www.ncbi.nlm.nih.gov/nuccore/KY706946]	NA	NA	NA	NA	Plessis	Italy	13.582	45.8868
NA066	N_puteanus	Niphargus puteanus		New:MT191401 [https://www.ncbi.nlm.nih.gov/nuccore/MT191401]	EF617302 [https://www.ncbi.nlm.nih.gov/nuccore/EF617302]	KP300933 [https://www.ncbi.nlm.nih.gov/nuccore/KP300933]	MH493755 [https://www.ncbi.nlm.nih.gov/nuccore/MH493755]	KR905795 [https://www.ncbi.nlm.nih.gov/nuccore/KR905795]	MH481469 [https://www.ncbi.nlm.nih.gov/nuccore/MH481469]	KJ566709 [https://www.ncbi.nlm.nih.gov/nuccore/KJ566709]	New:MT191872 [https://www.ncbi.nlm.nih.gov/nuccore/MT191872]	NA	Gasthof Zur Walba, spring	Germany	12.0358	48.9746
NB094	N_racovitzai	Niphargus racovitzai		New:MT191456 [https://www.ncbi.nlm.nih.gov/nuccore/MT191456]	MN914036 [https://www.ncbi.nlm.nih.gov/nuccore/MN914036]	NA	MH493804 [https://www.ncbi.nlm.nih.gov/nuccore/MH493804]	NA	MH481520 [https://www.ncbi.nlm.nih.gov/nuccore/MH481520]	MN915294 [https://www.ncbi.nlm.nih.gov/nuccore/MN915294]	NA	NA	Str. Tonitza #1, Movile	Romania	28.583	43.82
NB615	N_radzai	Niphargus radzai		NA	New:MT191515 [https://www.ncbi.nlm.nih.gov/nuccore/MT191515]	NA	NA	NA	NA	NA	NA	NA	spring of mountain hut sveti Jakov	Croatia	16.6394	43.8592
NA048	N_rejici	Niphargus rejici		New:MT191393 [https://www.ncbi.nlm.nih.gov/nuccore/MT191393]	EF617283 [https://www.ncbi.nlm.nih.gov/nuccore/EF617283]	JQ815454 [https://www.ncbi.nlm.nih.gov/nuccore/JQ815454]	MH493749 [https://www.ncbi.nlm.nih.gov/nuccore/MH493749]	KR905785 [https://www.ncbi.nlm.nih.gov/nuccore/KR905785]	MH481463 [https://www.ncbi.nlm.nih.gov/nuccore/MH481463]	JQ815481 [https://www.ncbi.nlm.nih.gov/nuccore/JQ815481]	New:MT191864 [https://www.ncbi.nlm.nih.gov/nuccore/MT191864]	MH500364 [https://www.ncbi.nlm.nih.gov/nuccore/MH500364]	Podpeško jezero lake, springs	Slovenia	14.4321	45.9684
FS_11111	N_rhenorhodanensis_1	Niphargus rhenorhodanensis 1		NA	NA	NA	NA	KY706736 [https://www.ncbi.nlm.nih.gov/nuccore/KY706736]	NA	NA	NA	NA	/	Italy	7.96417	43.8537
FS_11112	N_rhenorhodanensis_2	Niphargus rhenorhodanensis 2		NA	NA	NA	NA	KY706737 [https://www.ncbi.nlm.nih.gov/nuccore/KY706737]	NA	NA	NA	NA	Spring 2 south of Podeško Lake	Italy	7.52652	43.7923
FS_13117	N_rhenorhodanensis_3	Niphargus rhenorhodanensis 3		NA	NA	NA	NA	KY706797 [https://www.ncbi.nlm.nih.gov/nuccore/KY706797]	NA	NA	NA	NA	Spring	Italy	7.8401	44.2417
FS_13121	N_rhenorhodanensis_4	Niphargus rhenorhodanensis 4		NA	NA	NA	NA	KY706801 [https://www.ncbi.nlm.nih.gov/nuccore/KY706801]	NA	NA	NA	NA	Spring	France	7.66466	44.0502
FS_11062	N_rhenorhodanensis_5	Niphargus rhenorhodanensis 5		NA	NA	NA	NA	KY706869 [https://www.ncbi.nlm.nih.gov/nuccore/KY706869]	NA	NA	NA	NA	/	Italy	7.26587	44.3605
FS_11065	N_rhenorhodanensis_6	Niphargus rhenorhodanensis 6		NA	NA	NA	NA	KY706872 [https://www.ncbi.nlm.nih.gov/nuccore/KY706872]	NA	NA	NA	NA	Sorgente carsica riva destra rio di fronte al Molino della Chianella	Italy	7.29329	44.5068
FS_11067	N_rhenorhodanensis_7	Niphargus rhenorhodanensis 7		NA	NA	NA	NA	KY706874 [https://www.ncbi.nlm.nih.gov/nuccore/KY706874]	NA	NA	NA	NA	/	Italy	8.34264	44.1946
FS_1257	N_rhenorhodanensis_8	Niphargus rhenorhodanensis 8		NA	NA	NA	NA	KY706918 [https://www.ncbi.nlm.nih.gov/nuccore/KY706918]	NA	NA	NA	NA	Spring 1 south of Podeško Lake	Italy	7.78986	44.2932
FS_14126	N_rhenorhodanensis_9	Niphargus rhenorhodanensis 9		NA	NA	NA	NA	KY706991 [https://www.ncbi.nlm.nih.gov/nuccore/KY706991]	NA	NA	NA	NA	Miniera di Monfieis, Valle Stura	Italy	7.67388	43.964
NB437	N_rhenorhodanensis_ABC	Niphargus rhenorhodanensis ABC		New:MT191464 [https://www.ncbi.nlm.nih.gov/nuccore/MT191464]	KJ566681 [https://www.ncbi.nlm.nih.gov/nuccore/KJ566681]	NA	MH493806 [https://www.ncbi.nlm.nih.gov/nuccore/MH493806]	KX379117 [https://www.ncbi.nlm.nih.gov/nuccore/KX379117]	MH481522 [https://www.ncbi.nlm.nih.gov/nuccore/MH481522]	KJ566741 [https://www.ncbi.nlm.nih.gov/nuccore/KJ566741]	New:MT191945 [https://www.ncbi.nlm.nih.gov/nuccore/MT191945]	MH500403 [https://www.ncbi.nlm.nih.gov/nuccore/MH500403]	Vendline, Vendlincourt source	Switzerland	7.15085	47.4543
NA104	N_rhenorhodanensis_DE	Niphargus rhenorhodanensis DE		New:MT191417 [https://www.ncbi.nlm.nih.gov/nuccore/MT191417]	EU693319 [https://www.ncbi.nlm.nih.gov/nuccore/EU693319]	KP300934 [https://www.ncbi.nlm.nih.gov/nuccore/KP300934]	MH493767 [https://www.ncbi.nlm.nih.gov/nuccore/MH493767]	KR905811 [https://www.ncbi.nlm.nih.gov/nuccore/KR905811]	MH481479 [https://www.ncbi.nlm.nih.gov/nuccore/MH481479]	KJ566719 [https://www.ncbi.nlm.nih.gov/nuccore/KJ566719]	New:MT191889 [https://www.ncbi.nlm.nih.gov/nuccore/MT191889]	MH500374 [https://www.ncbi.nlm.nih.gov/nuccore/MH500374]	Grotte Cormoran	France	5.39514	45.9218
NC046	N_rhenorhodanensis_FG	Niphargus rhenorhodanensis FG	NC110 (28Slev2des2)	NA	KX379034 [https://www.ncbi.nlm.nih.gov/nuccore/KX379034]	NA	New:MT191667 [https://www.ncbi.nlm.nih.gov/nuccore/MT191667]	KX379107 [https://www.ncbi.nlm.nih.gov/nuccore/KX379107]	New:MT191797 [https://www.ncbi.nlm.nih.gov/nuccore/MT191797]	KX379065 [https://www.ncbi.nlm.nih.gov/nuccore/KX379065]	New:MT191976 [https://www.ncbi.nlm.nih.gov/nuccore/MT191976]	NA	Gouffre Creux dentier	Switzerland	7.18224	47.2784
NB439	N_rhenorhodanensis_H	Niphargus rhenorhodanensis H		New:MT191465 [https://www.ncbi.nlm.nih.gov/nuccore/MT191465]	KJ566685 [https://www.ncbi.nlm.nih.gov/nuccore/KJ566685]	NA	New:MT191643 [https://www.ncbi.nlm.nih.gov/nuccore/MT191643]	KX379116 [https://www.ncbi.nlm.nih.gov/nuccore/KX379116]	New:MT191772 [https://www.ncbi.nlm.nih.gov/nuccore/MT191772]	KJ566733 [https://www.ncbi.nlm.nih.gov/nuccore/KJ566733]	New:MT191946 [https://www.ncbi.nlm.nih.gov/nuccore/MT191946]	NA	Source Bellefontaine	Switzerland	7.10214	47.3582
Pcha1	N_rhenorhodanensis_I	Niphargus rhenorhodanensis I		NA	EF025841 [https://www.ncbi.nlm.nih.gov/nuccore/EF025841]	NA	NA	EF025785 [https://www.ncbi.nlm.nih.gov/nuccore/EF025785]	NA	NA	GQ324983 [https://www.ncbi.nlm.nih.gov/nuccore/GQ324983]	NA	Chalamont Soil	France	5.3617	45.9478
NC219	N_rhenorhodanensis_JK	Niphargus rhenorhodanensis JK		NA	MH172416 [https://www.ncbi.nlm.nih.gov/nuccore/MH172416]	NA	NA	MH172436 [https://www.ncbi.nlm.nih.gov/nuccore/MH172436]	NA	MH172422 [https://www.ncbi.nlm.nih.gov/nuccore/MH172422]	NA	NA	Oescibach	Switzerland	7.68964	46.4951
NC033	N_romuleus	Niphargus romuleus		NA	KX379010 [https://www.ncbi.nlm.nih.gov/nuccore/KX379010]	NA	New:MT191666 [https://www.ncbi.nlm.nih.gov/nuccore/MT191666]	KX379078 [https://www.ncbi.nlm.nih.gov/nuccore/KX379078]	New:MT191795 [https://www.ncbi.nlm.nih.gov/nuccore/MT191795]	KX379052 [https://www.ncbi.nlm.nih.gov/nuccore/KX379052]	New:MT191974 [https://www.ncbi.nlm.nih.gov/nuccore/MT191974]	NA	Grotta dei cinque laghi (555 Ma/PS)	Italy	12.5191	43.5556
FS_13017	N_ruffoi	Niphargus ruffoi		NA	NA	NA	NA	KY706927 [https://www.ncbi.nlm.nih.gov/nuccore/KY706927]	NA	NA	NA	NA	Grotta del Leone (76 T/PI), La Croce (Monti Pisani)	Italy	13.4363	46.3907
FS_10.11	N_salernianus_A	Niphargus salernianus A		NA	MN914014 [https://www.ncbi.nlm.nih.gov/nuccore/MN914014]	NA	NA	KY706696 [https://www.ncbi.nlm.nih.gov/nuccore/KY706696]	NA	NA	NA	NA	Sorgente presso ramo I del Timavo ( = sorgente q di Stammer, 1932)	Italy	15.4546	40.5343
FS_10.12	N_salernianus_B	Niphargus salernianus B		NA	MN914018 [https://www.ncbi.nlm.nih.gov/nuccore/MN914018]	NA	NA	KY706697 [https://www.ncbi.nlm.nih.gov/nuccore/KY706697]	NA	NA	NA	NA	Grotta di Castel di Lepre (38 B/PZ)	Italy	15.6985	40.4278
FS_13.023	N_salernianus_C	Niphargus salernianus C		NA	MN914020 [https://www.ncbi.nlm.nih.gov/nuccore/MN914020]	NA	NA	NA	NA	NA	NA	NA	Grotta dello Stige (257 Cb/KR)	Italy	16.8685	39.2566
FS_13.033	N_salernianus_D	Niphargus salernianus D		NA	MN914021 [https://www.ncbi.nlm.nih.gov/nuccore/MN914021]	NA	NA	KY706763 [https://www.ncbi.nlm.nih.gov/nuccore/KY706763]	NA	NA	NA	NA	Pozzo Taviano	Italy	15.8969	41.8881
NA053	N_salonitanus_H	Niphargus salonitanus	NA503 (ArgK, HSP70)	NA	EF617289 [https://www.ncbi.nlm.nih.gov/nuccore/EF617289]	JQ815455 [https://www.ncbi.nlm.nih.gov/nuccore/JQ815455]	New:MT191608 [https://www.ncbi.nlm.nih.gov/nuccore/MT191608]	KR905788 [https://www.ncbi.nlm.nih.gov/nuccore/KR905788]	New:MT191701 [https://www.ncbi.nlm.nih.gov/nuccore/MT191701]	JQ815483 [https://www.ncbi.nlm.nih.gov/nuccore/JQ815483]	New:MT191916 [https://www.ncbi.nlm.nih.gov/nuccore/MT191916]	NA	spring near church Gospa od Stomorije	Croatia	16.3291	43.5698
NA105	N_sanctinaumi	Niphargus sanctinaumi		New:MT191418 [https://www.ncbi.nlm.nih.gov/nuccore/MT191418]	EU693320 [https://www.ncbi.nlm.nih.gov/nuccore/EU693320]	KP133151 [https://www.ncbi.nlm.nih.gov/nuccore/KP133151]	NA	KR905812 [https://www.ncbi.nlm.nih.gov/nuccore/KR905812]	New:MT191713 [https://www.ncbi.nlm.nih.gov/nuccore/MT191713]	KP133144 [https://www.ncbi.nlm.nih.gov/nuccore/KP133144]	New:MT191890 [https://www.ncbi.nlm.nih.gov/nuccore/MT191890]	NA	Sv. Naum, spring	Macedonia	20.7407	40.9138
NA032	N_schellenbergi	Niphargus schellenbergi		New:MT191385 [https://www.ncbi.nlm.nih.gov/nuccore/MT191385]	EF617267 [https://www.ncbi.nlm.nih.gov/nuccore/EF617267]	JQ815451 [https://www.ncbi.nlm.nih.gov/nuccore/JQ815451]	MH493745 [https://www.ncbi.nlm.nih.gov/nuccore/MH493745]	KR905780 [https://www.ncbi.nlm.nih.gov/nuccore/KR905780]	MH481458 [https://www.ncbi.nlm.nih.gov/nuccore/MH481458]	JQ815478 [https://www.ncbi.nlm.nih.gov/nuccore/JQ815478]	New:MT191854 [https://www.ncbi.nlm.nih.gov/nuccore/MT191854]	NA	Well near road 800 m SE od Heyd	Belgium	5.57019	50.3396
JFC_131	N_schellenbergi_1	Niphargus schellenbergi 1		NA	NA	NA	NA	KY707014 [https://www.ncbi.nlm.nih.gov/nuccore/KY707014]	NA	NA	NA	NA	Grube Thalbach 11	France	3.48288	48.5519
NA026	N_scopicauda	Niphargus scopicauda		NA	EF617261 [https://www.ncbi.nlm.nih.gov/nuccore/EF617261]	JQ815450 [https://www.ncbi.nlm.nih.gov/nuccore/JQ815450]	MH493743 [https://www.ncbi.nlm.nih.gov/nuccore/MH493743]	NA	MH481456 [https://www.ncbi.nlm.nih.gov/nuccore/MH481456]	JQ815477 [https://www.ncbi.nlm.nih.gov/nuccore/JQ815477]	NA	MH500358 [https://www.ncbi.nlm.nih.gov/nuccore/MH500358]	Huda luknja pri Gornjem Doliču Cave	Slovenia	15.1743	46.4145
NC154	N_serbicus	Niphargus serbicus		NA	New:MT191534 [https://www.ncbi.nlm.nih.gov/nuccore/MT191534]	NA	NA	NA	NA	NA	NA	NA	gravel-bed near river Sava, Obrežje	Slovenia	15.7076	45.8481
NB118	N_sharifi	Niphargus sharifi		New:MT191457 [https://www.ncbi.nlm.nih.gov/nuccore/MT191457]	KF581048 [https://www.ncbi.nlm.nih.gov/nuccore/KF581048]	MN914059 [https://www.ncbi.nlm.nih.gov/nuccore/MN914059]	New:MT191630 [https://www.ncbi.nlm.nih.gov/nuccore/MT191630]	KF581078 [https://www.ncbi.nlm.nih.gov/nuccore/KF581078]	New:MT191760 [https://www.ncbi.nlm.nih.gov/nuccore/MT191760]	KR905919 [https://www.ncbi.nlm.nih.gov/nuccore/KR905919]	NA	New:MT192002 [https://www.ncbi.nlm.nih.gov/nuccore/MT192002]	Sarab-e-Robat	Iran	48.3	33.5833
FS_13018	N_sibillinianus	Niphargus sibillinianus		NA	NA	NA	NA	KY706928 [https://www.ncbi.nlm.nih.gov/nuccore/KY706928]	NA	NA	NA	NA	/	Italy	13.2704	42.8735
FS_13019	N_similis	Niphargus similis		NA	NA	NA	NA	KY706929 [https://www.ncbi.nlm.nih.gov/nuccore/KY706929]	NA	NA	NA	NA	/	Italy	11.3182	45.8373
NA106	N_slovenicus	Niphargus slovenicus		NA	EU693322 [https://www.ncbi.nlm.nih.gov/nuccore/EU693322]	JQ815463 [https://www.ncbi.nlm.nih.gov/nuccore/JQ815463]	New:MT191590 [https://www.ncbi.nlm.nih.gov/nuccore/MT191590]	KR905813 [https://www.ncbi.nlm.nih.gov/nuccore/KR905813]	New:MT191714 [https://www.ncbi.nlm.nih.gov/nuccore/MT191714]	JQ815493 [https://www.ncbi.nlm.nih.gov/nuccore/JQ815493]	NA	NA	Stražišče	Slovenia	14.3377	46.2271
FS_1006	N_sodalis	Niphargus sodalis		NA	NA	NA	NA	KY706694 [https://www.ncbi.nlm.nih.gov/nuccore/KY706694]	NA	NA	NA	NA	Sorgenti di Santa Liberata	Italy	13.821	42.1691
NB112	N_sohrevardensis	Niphargus sohrevardensis		NA	KF581034 [https://www.ncbi.nlm.nih.gov/nuccore/KF581034]	NA	New:MT191626 [https://www.ncbi.nlm.nih.gov/nuccore/MT191626]	KF581061 [https://www.ncbi.nlm.nih.gov/nuccore/KF581061]	NA	KR905913 [https://www.ncbi.nlm.nih.gov/nuccore/KR905913]	New:MT191934 [https://www.ncbi.nlm.nih.gov/nuccore/MT191934]	NA	Zanjan	Iran	48.4851	36.6709
TR_11.2	N_sp_A	Niphargus sp A		NA	MN914027 [https://www.ncbi.nlm.nih.gov/nuccore/MN914027]	NA	NA	KY707075 [https://www.ncbi.nlm.nih.gov/nuccore/KY707075]	NA	NA	NA	NA	spring Močila	Croatia	17.07	43.38
TR_11.3	N_sp_B	Niphargus sp B		NA	MN914012 [https://www.ncbi.nlm.nih.gov/nuccore/MN914012]	NA	NA	KY707076 [https://www.ncbi.nlm.nih.gov/nuccore/KY707076]	NA	NA	NA	NA	/	Croatia	16	44
TR_11.4	N_sp_C	Niphargus sp C		NA	MN914023 [https://www.ncbi.nlm.nih.gov/nuccore/MN914023]	NA	NA	KY707077 [https://www.ncbi.nlm.nih.gov/nuccore/KY707077]	NA	NA	NA	NA	/	Croatia	16	44
TR_11.5	N_sp_D	Niphargus sp D		NA	MN914025 [https://www.ncbi.nlm.nih.gov/nuccore/MN914025]	NA	NA	KY707078 [https://www.ncbi.nlm.nih.gov/nuccore/KY707078]	NA	NA	NA	NA	Golemova jama Cave	Croatia	16.5049	43.5989
TR_12.4	N_sp_E	Niphargus sp E		NA	MT133572 [https://www.ncbi.nlm.nih.gov/nuccore/MT133572]	NA	NA	KY707082 [https://www.ncbi.nlm.nih.gov/nuccore/KY707082]	NA	NA	NA	NA	Golubnjača kod Grulovića Cave	Croatia	15.9351	44.0068
NC079	N_sp_A_(iz_wolfi)_H	Niphargus sp. A (iz wolfi)	NB616 (28Slev2des2)	NA	New:MT191516 [https://www.ncbi.nlm.nih.gov/nuccore/MT191516]	NA	New:MT191672 [https://www.ncbi.nlm.nih.gov/nuccore/MT191672]	NA	NA	NA	NA	NA	Jama sv. Loja Cave	Slovenia	14.7193	45.6229
AC_111_sp	N_sp_T110	Niphargus sp. T110		NA	NA	NA	NA	KY706633 [https://www.ncbi.nlm.nih.gov/nuccore/KY706633]	NA	NA	NA	NA	Izverna Cave	Romania	22.6196	44.9802
FS_11041_sp	N_sp_T152	Niphargus sp. T152		NA	NA	NA	NA	KY706715 [https://www.ncbi.nlm.nih.gov/nuccore/KY706715]	NA	NA	NA	NA	Miniera del Laietto, Mondrone, Valli di Lanzo	Italy	7.25958	45.3222
FS_13118_sp	N_sp_T153	Niphargus sp. T153		NA	NA	NA	NA	KY706798 [https://www.ncbi.nlm.nih.gov/nuccore/KY706798]	NA	NA	NA	NA	Grotta del Pugnetto o Borna Maggiore (1501 Pi/TO)	Italy	7.41245	45.2723
TR_122_sp	N_sp_T163	Niphargus sp. T163		NA	NA	NA	NA	KY707080 [https://www.ncbi.nlm.nih.gov/nuccore/KY707080]	NA	NA	NA	NA	Đuderina jama Cave	Croatia	16.6134	43.57
TR_121_sp	N_sp_T164	Niphargus sp. T164		NA	NA	NA	NA	KY707079 [https://www.ncbi.nlm.nih.gov/nuccore/KY707079]	NA	NA	NA	NA	Bin Ladenuša Cave	Croatia	16.38	44.06
SG_0903_sp	N_sp_T197	Niphargus sp. T197		NA	NA	NA	NA	KY707052 [https://www.ncbi.nlm.nih.gov/nuccore/KY707052]	NA	NA	NA	NA	Grotta di Caprelle (41 Ma/MC)	Italy	12.9746	43.133
FS_14012_sp	N_sp_T199	Niphargus sp. T199		NA	NA	NA	NA	KY706936 [https://www.ncbi.nlm.nih.gov/nuccore/KY706936]	NA	NA	NA	NA	La Galìi (art. Ao/AO), Valle di Champorcher	Italy	7.70567	45.6224
FS_14157_sp	N_sp_T25	Niphargus sp. T25		NA	NA	NA	NA	KY706993 [https://www.ncbi.nlm.nih.gov/nuccore/KY706993]	NA	NA	NA	NA	Galérie de la Fontaine de Sauve, Gard	France	3.94968	43.9407
ME_13101_sp	N_sp_T250	Niphargus sp. T250		NA	NA	NA	NA	KY707024 [https://www.ncbi.nlm.nih.gov/nuccore/KY707024]	NA	NA	NA	NA	Melissotrypa Cave	Greece	22.0493	39.8773
FS_14191_sp	N_sp_T257	Niphargus sp. T257		NA	NA	NA	NA	KY706816 [https://www.ncbi.nlm.nih.gov/nuccore/KY706816]	NA	NA	NA	NA	Isola di Cefalonia, Pozzo Crinis square, Potamianata	Greece	20.567	38.3176
MV_144_sp	N_sp_T261	Niphargus sp. T261		NA	NA	NA	NA	KY707033 [https://www.ncbi.nlm.nih.gov/nuccore/KY707033]	NA	NA	NA	NA	spring near Melissotrypa Cave	Greece	22.6066	39.8906
TR_111_sp	N_sp_T262	Niphargus sp. T262		NA	NA	NA	NA	KY707074 [https://www.ncbi.nlm.nih.gov/nuccore/KY707074]	NA	NA	NA	NA	Orlovača Cave	Bosnia and Herzegovina	18.5858	43.883
FS_14226_sp	N_sp_T288	Niphargus sp. T288		NA	NA	NA	NA	KY706828 [https://www.ncbi.nlm.nih.gov/nuccore/KY706828]	NA	NA	NA	NA	Isola di Creta, Sorgente presso la chiesetta, Argyroupoli	Greece	24.3329	35.2869
FS_11051_sp	N_sp_T292	Niphargus sp. T292		NA	NA	NA	NA	KY706858 [https://www.ncbi.nlm.nih.gov/nuccore/KY706858]	NA	NA	NA	NA	Grotta di Bossea (108 Pi/CN)	Italy	7.8401	44.2417
FS_11042_sp_I1	N_sp_T342	Niphargus sp. T342		NA	NA	NA	NA	KY706716 [https://www.ncbi.nlm.nih.gov/nuccore/KY706716]	NA	NA	NA	NA	Sorgente a W del Böcc d'la Busa Pitta, Val Sabbiola	Italy	8.25535	45.8735
JC_1417_sp	N_sp_T69	Niphargus sp. T69		NA	NA	NA	NA	KY707012 [https://www.ncbi.nlm.nih.gov/nuccore/KY707012]	NA	NA	NA	NA	Puits Toulalan	France	-5.08907	48.4445
PN1259	N_spn_1_Guipuzcoa	Niphargus sp.n. 1 Guipuzcoa, Spain		NA	KY441088 [https://www.ncbi.nlm.nih.gov/nuccore/KY441088]	NA	NA	KY441035 [https://www.ncbi.nlm.nih.gov/nuccore/KY441035]	NA	KY441068 [https://www.ncbi.nlm.nih.gov/nuccore/KY441068]	NA	NA	Andoain, Guipúzcoa	Spain	-2.22609	43.1551
PN0250	N_spn_2_Navarra	Niphargus sp.n. 2 Navarra, Spain		NA	KY441083 [https://www.ncbi.nlm.nih.gov/nuccore/KY441083]	NA	NA	KY441030 [https://www.ncbi.nlm.nih.gov/nuccore/KY441030]	NA	KY441062 [https://www.ncbi.nlm.nih.gov/nuccore/KY441062]	NA	NA	Yurado-Rivera, Zugarramurdi (Navarra): Cueva de las Brujas	Spain	-1.54054	43.2694
PN0521	N_spn_3_Vizcaya	Niphargus sp.n. 3 Vizcaya, Spain		NA	KY441096 [https://www.ncbi.nlm.nih.gov/nuccore/KY441096]	NA	NA	KY441025 [https://www.ncbi.nlm.nih.gov/nuccore/KY441025]	NA	KY441061 [https://www.ncbi.nlm.nih.gov/nuccore/KY441061]	NA	NA	Yurado-Rivera, Axpe (Busturia; Vizcaya): Cueva de San Pedro	Spain	-2.71347	43.3733
NC141	N_spn_Apollona	Niphargus sp.n. Apollona		NA	NA	MN114009 [https://www.ncbi.nlm.nih.gov/nuccore/MN114009]	NA	MN113980 [https://www.ncbi.nlm.nih.gov/nuccore/MN113980]	New:MT191806 [https://www.ncbi.nlm.nih.gov/nuccore/MT191806]	MN113973 [https://www.ncbi.nlm.nih.gov/nuccore/MN113973]	NA	NA	Apollona spring	Greece	27.9668	36.2604
NC214	N_spn_Arkadi	Niphargus sp.n. Arkadi		NA	MN114032 [https://www.ncbi.nlm.nih.gov/nuccore/MN114032]	MN114011 [https://www.ncbi.nlm.nih.gov/nuccore/MN114011]	NA	NA	NA	MN113977 [https://www.ncbi.nlm.nih.gov/nuccore/MN113977]	NA	NA	Captated spring north east of the Arkadi Monastery	Greece	24.6471	35.3243
NC028	N_spn_Brdo_Slovakia	Niphargus sp.n. Brdo Slovakia		New:MT191487 [https://www.ncbi.nlm.nih.gov/nuccore/MT191487]	New:MT191522 [https://www.ncbi.nlm.nih.gov/nuccore/MT191522]	New:MT191560 [https://www.ncbi.nlm.nih.gov/nuccore/MT191560]	NA	NA	New:MT191792 [https://www.ncbi.nlm.nih.gov/nuccore/MT191792]	New:MT191840 [https://www.ncbi.nlm.nih.gov/nuccore/MT191840]	New:MT191972 [https://www.ncbi.nlm.nih.gov/nuccore/MT191972]	NA	Brdo hill, small periodical spring	Slovakia	21.3863	48.8097
NB547	N_spn_Cerova_Vrchovina	Niphargus sp.n. Cerova Vrchovina		NA	New:MT191511 [https://www.ncbi.nlm.nih.gov/nuccore/MT191511]	NA	NA	NA	NA	New:MT191833 [https://www.ncbi.nlm.nih.gov/nuccore/MT191833]	NA	NA	Cerova Vrchovina, Highlands	Slovakia	20.0057	48.2229
NA033	N_spn_Djevojacka_pecina	Niphargus sp.n. Djevojacka pecina		New:MT191386 [https://www.ncbi.nlm.nih.gov/nuccore/MT191386]	EF617268 [https://www.ncbi.nlm.nih.gov/nuccore/EF617268]	New:MT191541 [https://www.ncbi.nlm.nih.gov/nuccore/MT191541]	NA	KX379134 [https://www.ncbi.nlm.nih.gov/nuccore/KX379134]	New:MT191693 [https://www.ncbi.nlm.nih.gov/nuccore/MT191693]	KJ566707 [https://www.ncbi.nlm.nih.gov/nuccore/KJ566707]	New:MT191855 [https://www.ncbi.nlm.nih.gov/nuccore/MT191855]	NA	Djevojačka pećina Cave	Bosnia and Herzegovina	18.6344	44.223
LPR_08.1	N_spn_Frasassi_Clad4	Niphargus sp.n. Frasassi Clad 4		NA	GU973422 [https://www.ncbi.nlm.nih.gov/nuccore/GU973422]	NA	NA	GU973053 [https://www.ncbi.nlm.nih.gov/nuccore/GU973053]	NA	NA	NA	NA	Frassasi Cave system	Italy	12.9619	43.4008
IZCASIA1270	N_spn_Gumbrini	Niphargus sp.n. Gumbrini		NA	KT180190 [https://www.ncbi.nlm.nih.gov/nuccore/KT180190]	NA	NA	KT180185 [https://www.ncbi.nlm.nih.gov/nuccore/KT180185]	NA	NA	NA	NA	Cave between Gumbrini and Khamali Vills	Georgia	43.5	42.1
NA012	N_spn_Huda_Luknja	Niphargus sp.n. Huda Luknja		NA	EF617246 [https://www.ncbi.nlm.nih.gov/nuccore/EF617246]	MN113987 [https://www.ncbi.nlm.nih.gov/nuccore/MN113987]	New:MT191563 [https://www.ncbi.nlm.nih.gov/nuccore/MT191563]	KY643627 [https://www.ncbi.nlm.nih.gov/nuccore/KY643627]	New:MT191684 [https://www.ncbi.nlm.nih.gov/nuccore/MT191684]	MN113959 [https://www.ncbi.nlm.nih.gov/nuccore/MN113959]	NA	NA	Huda luknja pri Gornjem Doliču Cave	Slovenia	15.1743	46.4145
NB125	N_spn_Iran_K	Niphargus sp.n. Iran K		NA	KF581040 [https://www.ncbi.nlm.nih.gov/nuccore/KF581040]	NA	New:MT191632 [https://www.ncbi.nlm.nih.gov/nuccore/MT191632]	KR905831 [https://www.ncbi.nlm.nih.gov/nuccore/KR905831]	NA	KR905925 [https://www.ncbi.nlm.nih.gov/nuccore/KR905925]	NA	NA	Shol abad spring	Iran	49.25	33.15
NA055	N_spn_Iska_vas	Niphargus sp.n. Iska vas		New:MT191396 [https://www.ncbi.nlm.nih.gov/nuccore/MT191396]	EF617291 [https://www.ncbi.nlm.nih.gov/nuccore/EF617291]	MN113989 [https://www.ncbi.nlm.nih.gov/nuccore/MN113989]	New:MT191578 [https://www.ncbi.nlm.nih.gov/nuccore/MT191578]	KY643623 [https://www.ncbi.nlm.nih.gov/nuccore/KY643623]	New:MT191702 [https://www.ncbi.nlm.nih.gov/nuccore/MT191702]	MN113962 [https://www.ncbi.nlm.nih.gov/nuccore/MN113962]	New:MT191866 [https://www.ncbi.nlm.nih.gov/nuccore/MT191866]	NA	Iška river, west of Iška vas	Slovenia	14.5134	45.9368
NA515	N_spn_Jelovica	Niphargus sp.n. Jelovica		NA	MN114022 [https://www.ncbi.nlm.nih.gov/nuccore/MN114022]	MN113997 [https://www.ncbi.nlm.nih.gov/nuccore/MN113997]	NA	KY643586 [https://www.ncbi.nlm.nih.gov/nuccore/KY643586]	NA	MN113966 [https://www.ncbi.nlm.nih.gov/nuccore/MN113966]	NA	NA	Braškavica, Cave	Slovenia	14.1311	46.2998
NC029	N_spn_Kamenicki_potok	Niphargus sp.n. Kamenicki potok		NA	New:MT191523 [https://www.ncbi.nlm.nih.gov/nuccore/MT191523]	NA	New:MT191664 [https://www.ncbi.nlm.nih.gov/nuccore/MT191664]	KY643553 [https://www.ncbi.nlm.nih.gov/nuccore/KY643553]	New:MT191793 [https://www.ncbi.nlm.nih.gov/nuccore/MT191793]	New:MT191841 [https://www.ncbi.nlm.nih.gov/nuccore/MT191841]	NA	NA	Kamenicky potok valley, small springat the foothill	Slovakia	21.4985	48.7471
NA502	N_spn_Krakovski_gozd	Niphargus sp.n. Krakovski gozd		NA	New:MT191495 [https://www.ncbi.nlm.nih.gov/nuccore/MT191495]	New:MT191548 [https://www.ncbi.nlm.nih.gov/nuccore/MT191548]	NA	NA	New:MT191737 [https://www.ncbi.nlm.nih.gov/nuccore/MT191737]	New:MT191817 [https://www.ncbi.nlm.nih.gov/nuccore/MT191817]	NA	NA	spring in Krakovski gozd	Slovenia	15.4419	45.9053
NB546	N_spn_Ledenika_cave	Niphargus sp.n. Ledenika cave		NA	New:MT191510 [https://www.ncbi.nlm.nih.gov/nuccore/MT191510]	NA	NA	NA	NA	New:MT191832 [https://www.ncbi.nlm.nih.gov/nuccore/MT191832]	NA	NA	Spring on the road from Ledenika Cave to Vraca	Bulgaria	23.4968	43.1844
NB133	N_spn_Libanon_A	Niphargus sp.n. Libanon A		NA	KF581059 [https://www.ncbi.nlm.nih.gov/nuccore/KF581059]	NA	NA	KF581081 [https://www.ncbi.nlm.nih.gov/nuccore/KF581081]	NA	KR905927 [https://www.ncbi.nlm.nih.gov/nuccore/KR905927]	NA	NA	Magharit jama Cave	Lebanon	35.6643	34.2498
NA537	N_spn_Lusci_Palanka	Niphargus sp.n. Lusci Palanka		NA	New:MT191497 [https://www.ncbi.nlm.nih.gov/nuccore/MT191497]	NA	New:MT191612 [https://www.ncbi.nlm.nih.gov/nuccore/MT191612]	KY643592 [https://www.ncbi.nlm.nih.gov/nuccore/KY643592]	New:MT191741 [https://www.ncbi.nlm.nih.gov/nuccore/MT191741]	New:MT191820 [https://www.ncbi.nlm.nih.gov/nuccore/MT191820]	New:MT191919 [https://www.ncbi.nlm.nih.gov/nuccore/MT191919]	NA	Suvaja pećina - Lušci Palanka Cave	Bosnia and Herzegovina	16.4713	44.7005
NC050	N_spn_Maeltalhoehle	Niphargus sp.n. Maeltalhoehle		NA	KX379016 [https://www.ncbi.nlm.nih.gov/nuccore/KX379016]	NA	New:MT191668 [https://www.ncbi.nlm.nih.gov/nuccore/MT191668]	KX379103 [https://www.ncbi.nlm.nih.gov/nuccore/KX379103]	New:MT191798 [https://www.ncbi.nlm.nih.gov/nuccore/MT191798]	KX379070 [https://www.ncbi.nlm.nih.gov/nuccore/KX379070]	New:MT191977 [https://www.ncbi.nlm.nih.gov/nuccore/MT191977]	NA	Chli Maelchtalhoehle Cave	Switzerland	8.88129	46.975
NC213	N_spn_Meskla	Niphargus sp.n. Meskla		NA	MN114031 [https://www.ncbi.nlm.nih.gov/nuccore/MN114031]	MN114010 [https://www.ncbi.nlm.nih.gov/nuccore/MN114010]	NA	MN113981 [https://www.ncbi.nlm.nih.gov/nuccore/MN113981]	NA	MN113976 [https://www.ncbi.nlm.nih.gov/nuccore/MN113976]	NA	NA	Spring of Meskla	Greece	23.9561	35.4002
NB534	N_spn_Molnar_Janos_cave	Niphargus sp.n. Molnar Janos cave		New:MT191468 [https://www.ncbi.nlm.nih.gov/nuccore/MT191468]	New:MT191506 [https://www.ncbi.nlm.nih.gov/nuccore/MT191506]	NA	New:MT191646 [https://www.ncbi.nlm.nih.gov/nuccore/MT191646]	NA	New:MT191775 [https://www.ncbi.nlm.nih.gov/nuccore/MT191775]	New:MT191828 [https://www.ncbi.nlm.nih.gov/nuccore/MT191828]	NA	NA	Molnar Janos Cave	Hungary	19.0358	47.5181
NC212	N_spn_Neraidosplilios	Niphargus sp.n. Neraidosplilios		NA	MN114030 [https://www.ncbi.nlm.nih.gov/nuccore/MN114030]	NA	NA	NA	NA	MN113975 [https://www.ncbi.nlm.nih.gov/nuccore/MN113975]	NA	NA	Cave along the path to the river, near Neraidosplilios	Greece	25.221	35.2407
NA016	N_spn_Podutik	Niphargus sp.n. Podutik		NA	EF617251 [https://www.ncbi.nlm.nih.gov/nuccore/EF617251]	New:MT191539 [https://www.ncbi.nlm.nih.gov/nuccore/MT191539]	New:MT191566 [https://www.ncbi.nlm.nih.gov/nuccore/MT191566]	KY643626 [https://www.ncbi.nlm.nih.gov/nuccore/KY643626]	New:MT191687 [https://www.ncbi.nlm.nih.gov/nuccore/MT191687]	New:MT191808 [https://www.ncbi.nlm.nih.gov/nuccore/MT191808]	NA	NA	Podutik, interstitial	Slovenia	14.4489	46.0733
NC150	N_spn_Prodisce_Sava	Niphargus sp.n. Prodisce Sava		NA	New:MT191532 [https://www.ncbi.nlm.nih.gov/nuccore/MT191532]	NA	NA	New:MT192026 [https://www.ncbi.nlm.nih.gov/nuccore/MT192026]	NA	NA	NA	NA	gravel-bed near river Sava, Čatež	Slovenia	15.638	45.8938
NC158	N_spn_Rolava	Niphargus sp.n. Rolava		NA	New:MT191536 [https://www.ncbi.nlm.nih.gov/nuccore/MT191536]	NA	NA	NA	NA	NA	NA	NA	Rolava river, acidic stream in the Erzgebirge	Czech	12.6276	50.3779
IZCASIA1302	N_spn_Sbirkovska_cave	Niphargus sp.n. Sbirkovska cave		NA	KT180188 [https://www.ncbi.nlm.nih.gov/nuccore/KT180188]	NA	NA	KT180183 [https://www.ncbi.nlm.nih.gov/nuccore/KT180183]	NA	NA	NA	NA	Sbirkovska Cave	Bulgaria	24.9	42.4
NA240	N_spn_Sitarjevec	Niphargus sp.n. Sitarjevec		NA	EF617248 [https://www.ncbi.nlm.nih.gov/nuccore/EF617248]	New:MT191547 [https://www.ncbi.nlm.nih.gov/nuccore/MT191547]	New:MT191606 [https://www.ncbi.nlm.nih.gov/nuccore/MT191606]	NA	New:MT191734 [https://www.ncbi.nlm.nih.gov/nuccore/MT191734]	New:MT191816 [https://www.ncbi.nlm.nih.gov/nuccore/MT191816]	NA	NA	Sitarjevec mine	Slovenia	14.8254	46.0522
NB907	N_spn_Sljivovica	Niphargus sp.n. Sljivovica		NA	New:MT191520 [https://www.ncbi.nlm.nih.gov/nuccore/MT191520]	NA	New:MT191658 [https://www.ncbi.nlm.nih.gov/nuccore/MT191658]	NA	New:MT191784 [https://www.ncbi.nlm.nih.gov/nuccore/MT191784]	New:MT191838 [https://www.ncbi.nlm.nih.gov/nuccore/MT191838]	New:MT191962 [https://www.ncbi.nlm.nih.gov/nuccore/MT191962]	NA	Šljivovica Cave	Serbia	19.7376	43.78
NB614	N_spn_Suhaca_jama	Niphargus sp.n. Suhaca jama		NA	New:MT191514 [https://www.ncbi.nlm.nih.gov/nuccore/MT191514]	NA	NA	KY643563 [https://www.ncbi.nlm.nih.gov/nuccore/KY643563]	NA	NA	NA	NA	Suhača jama Cave	Bosnia and Herzegovina	16.9715	43.8464
NC138	N_spn_Sukhaja_balka_H	Niphargus sp.n. Sukhaja balka	NC137 (EPRS)	NA	New:MT191531 [https://www.ncbi.nlm.nih.gov/nuccore/MT191531]	NA	New:MT191679 [https://www.ncbi.nlm.nih.gov/nuccore/MT191679]	NA	New:MT191805 [https://www.ncbi.nlm.nih.gov/nuccore/MT191805]	New:MT191848 [https://www.ncbi.nlm.nih.gov/nuccore/MT191848]	NA	NA	Spring at river Sukhaya balka/Spring of the river Bolshaya Khostа	Russia	39.9116	43.6375
NC128	N_spn_Tezhler	Niphargus sp.n. Tezhler		NA	New:MT191529 [https://www.ncbi.nlm.nih.gov/nuccore/MT191529]	NA	New:MT191678 [https://www.ncbi.nlm.nih.gov/nuccore/MT191678]	New:MT192025 [https://www.ncbi.nlm.nih.gov/nuccore/MT192025]	New:MT191804 [https://www.ncbi.nlm.nih.gov/nuccore/MT191804]	New:MT191846 [https://www.ncbi.nlm.nih.gov/nuccore/MT191846]	New:MT191984 [https://www.ncbi.nlm.nih.gov/nuccore/MT191984]	NA	Stream from the mountain Tezhler	Armenia	44.6519	40.7027
NA152	N_spn_Valeni	Niphargus sp.n. Valeni		NA	KJ566693 [https://www.ncbi.nlm.nih.gov/nuccore/KJ566693]	NA	New:MT191599 [https://www.ncbi.nlm.nih.gov/nuccore/MT191599]	NA	New:MT191726 [https://www.ncbi.nlm.nih.gov/nuccore/MT191726]	KJ566720 [https://www.ncbi.nlm.nih.gov/nuccore/KJ566720]	New:MT191902 [https://www.ncbi.nlm.nih.gov/nuccore/MT191902]	New:MT191991 [https://www.ncbi.nlm.nih.gov/nuccore/MT191991]	Valeni - 2 wells	Romania	26.03	44.94
NA513	N_spn_Vilina_pecina	Niphargus sp.n. Vilina pecina		New:MT191437 [https://www.ncbi.nlm.nih.gov/nuccore/MT191437]	New:MT191496 [https://www.ncbi.nlm.nih.gov/nuccore/MT191496]	New:MT191549 [https://www.ncbi.nlm.nih.gov/nuccore/MT191549]	New:MT191610 [https://www.ncbi.nlm.nih.gov/nuccore/MT191610]	KY643588 [https://www.ncbi.nlm.nih.gov/nuccore/KY643588]	New:MT191738 [https://www.ncbi.nlm.nih.gov/nuccore/MT191738]	New:MT191818 [https://www.ncbi.nlm.nih.gov/nuccore/MT191818]	New:MT191917 [https://www.ncbi.nlm.nih.gov/nuccore/MT191917]	New:MT191996 [https://www.ncbi.nlm.nih.gov/nuccore/MT191996]	Vilina pećina na brežuljku Zlogori kod sela Kočana Cave	Montenegro	18.9068	42.7826
NA056	N_spn_Vlasic	Niphargus sp.n. Vlasic		NA	EF617292 [https://www.ncbi.nlm.nih.gov/nuccore/EF617292]	New:MT191543 [https://www.ncbi.nlm.nih.gov/nuccore/MT191543]	New:MT191579 [https://www.ncbi.nlm.nih.gov/nuccore/MT191579]	NA	New:MT191703 [https://www.ncbi.nlm.nih.gov/nuccore/MT191703]	New:MT191811 [https://www.ncbi.nlm.nih.gov/nuccore/MT191811]	New:MT191867 [https://www.ncbi.nlm.nih.gov/nuccore/MT191867]	NA	Vlašić, spring/Topčider park	Bosnia and Herzegovina	17.6432	44.2992
NA134	N_spn_Vodni_kevder	Niphargus sp.n. Vodni kevder		NA	New:MT191493 [https://www.ncbi.nlm.nih.gov/nuccore/MT191493]	NA	NA	KY643618 [https://www.ncbi.nlm.nih.gov/nuccore/KY643618]	New:MT191717 [https://www.ncbi.nlm.nih.gov/nuccore/MT191717]	NA	New:MT191894 [https://www.ncbi.nlm.nih.gov/nuccore/MT191894]	NA	Vodni kevder Cave	Slovenia	14.6149	45.8852
NC125	N_spn_Yumruka	Niphargus sp.n. Yumruka		NA	New:MT191528 [https://www.ncbi.nlm.nih.gov/nuccore/MT191528]	NA	NA	NA	NA	New:MT191845 [https://www.ncbi.nlm.nih.gov/nuccore/MT191845]	New:MT191983 [https://www.ncbi.nlm.nih.gov/nuccore/MT191983]	NA	Spring under the summit of mount Yumruka	Bulgaria	24.4974	42.7682
NA031	N_spn_Zelimlje	Niphargus sp.n. Zelimlje		NA	EF617266 [https://www.ncbi.nlm.nih.gov/nuccore/EF617266]	New:MT191540 [https://www.ncbi.nlm.nih.gov/nuccore/MT191540]	New:MT191571 [https://www.ncbi.nlm.nih.gov/nuccore/MT191571]	NA	New:MT191692 [https://www.ncbi.nlm.nih.gov/nuccore/MT191692]	New:MT191809 [https://www.ncbi.nlm.nih.gov/nuccore/MT191809]	New:MT191853 [https://www.ncbi.nlm.nih.gov/nuccore/MT191853]	NA	Želimlje	Slovenia	14.5703	45.9166
NC100	N_spn_Zenadija	Niphargus sp.n. Zenadija		NA	New:MT191524 [https://www.ncbi.nlm.nih.gov/nuccore/MT191524]	NA	New:MT191674 [https://www.ncbi.nlm.nih.gov/nuccore/MT191674]	NA	NA	New:MT191842 [https://www.ncbi.nlm.nih.gov/nuccore/MT191842]	New:MT191980 [https://www.ncbi.nlm.nih.gov/nuccore/MT191980]	NA	jama Zenadija Cave, Uvala zenadija, Mali Brijun	Croatia	13.738	44.9388
NC107	N_spn_Laggina	Niphargus sp.n.Laggina		NA	KX379031 [https://www.ncbi.nlm.nih.gov/nuccore/KX379031]	NA	NA	KX379074 [https://www.ncbi.nlm.nih.gov/nuccore/KX379074]	NA	KX379053 [https://www.ncbi.nlm.nih.gov/nuccore/KX379053]	NA	NA	Laggina	Switzerland	8.07347	46.1803
NB608	N_spn_Brezno3src	Niphargus sp.n.tauri-Brezno3src		NA	New:MT191513 [https://www.ncbi.nlm.nih.gov/nuccore/MT191513]	NA	New:MT191653 [https://www.ncbi.nlm.nih.gov/nuccore/MT191653]	KY643565 [https://www.ncbi.nlm.nih.gov/nuccore/KY643565]	New:MT191778 [https://www.ncbi.nlm.nih.gov/nuccore/MT191778]	New:MT191835 [https://www.ncbi.nlm.nih.gov/nuccore/MT191835]	NA	NA	Brezno treh src Cave	Slovenia	14.4923	45.5578
NA162	N_spn_tertius	Niphargus sp.n.tertius		New:MT191428 [https://www.ncbi.nlm.nih.gov/nuccore/MT191428]	New:MT191494 [https://www.ncbi.nlm.nih.gov/nuccore/MT191494]	New:MT191545 [https://www.ncbi.nlm.nih.gov/nuccore/MT191545]	New:MT191600 [https://www.ncbi.nlm.nih.gov/nuccore/MT191600]	KY643630 [https://www.ncbi.nlm.nih.gov/nuccore/KY643630]	New:MT191728 [https://www.ncbi.nlm.nih.gov/nuccore/MT191728]	New:MT191815 [https://www.ncbi.nlm.nih.gov/nuccore/MT191815]	New:MT191904 [https://www.ncbi.nlm.nih.gov/nuccore/MT191904]	New:MT191992 [https://www.ncbi.nlm.nih.gov/nuccore/MT191992]	Muževa hižica	Croatia	14.8922	45.419
FS_1016	N_speziae	Niphargus speziae		NA	NA	NA	NA	KY706699 [https://www.ncbi.nlm.nih.gov/nuccore/KY706699]	NA	NA	NA	NA	Sorgente di Ca' di Gnano (sorgente sulfurea)	Italy	10.521	44.3361
NA035	N_sphagnicolus_A	Niphargus sphagnicolus A		New:MT191387 [https://www.ncbi.nlm.nih.gov/nuccore/MT191387]	EF617270 [https://www.ncbi.nlm.nih.gov/nuccore/EF617270]	KP300935 [https://www.ncbi.nlm.nih.gov/nuccore/KP300935]	NA	KR858495 [https://www.ncbi.nlm.nih.gov/nuccore/KR858495]	MH481459 [https://www.ncbi.nlm.nih.gov/nuccore/MH481459]	NA	New:MT191857 [https://www.ncbi.nlm.nih.gov/nuccore/MT191857]	MH500360 [https://www.ncbi.nlm.nih.gov/nuccore/MH500360]	Mostec, Rožnik	Slovenia	14.4732	46.0611
NB146	N_sphagnicolus_B	Niphargus sphagnicolus B		NA	New:MT191503 [https://www.ncbi.nlm.nih.gov/nuccore/MT191503]	New:MT191554 [https://www.ncbi.nlm.nih.gov/nuccore/MT191554]	NA	NA	NA	NA	NA	NA	spring west of farm Čufar, Trebenče	Slovenia	13.9838	46.1474
NB854	N_sphagnicolus_X	Niphargus sphagnicolus X		NA	New:MT191519 [https://www.ncbi.nlm.nih.gov/nuccore/MT191519]	New:MT191558 [https://www.ncbi.nlm.nih.gov/nuccore/MT191558]	NA	New:MT192022 [https://www.ncbi.nlm.nih.gov/nuccore/MT192022]	New:MT191783 [https://www.ncbi.nlm.nih.gov/nuccore/MT191783]	New:MT191837 [https://www.ncbi.nlm.nih.gov/nuccore/MT191837]	New:MT191961 [https://www.ncbi.nlm.nih.gov/nuccore/MT191961]	New:MT192015 [https://www.ncbi.nlm.nih.gov/nuccore/MT192015]	Prečna	Slovenia	15.1226	45.8137
NB187	N_spinulifemur_A_H	Niphargus spinulifemur A	NA650 (H3, PEPCK)	NA	New:MT191505 [https://www.ncbi.nlm.nih.gov/nuccore/MT191505]	KR858391 [https://www.ncbi.nlm.nih.gov/nuccore/KR858391]	New:MT191639 [https://www.ncbi.nlm.nih.gov/nuccore/MT191639]	KR858515 [https://www.ncbi.nlm.nih.gov/nuccore/KR858515]	New:MT191768 [https://www.ncbi.nlm.nih.gov/nuccore/MT191768]	New:MT191823 [https://www.ncbi.nlm.nih.gov/nuccore/MT191823]	New:MT191940 [https://www.ncbi.nlm.nih.gov/nuccore/MT191940]	New:MT191999 [https://www.ncbi.nlm.nih.gov/nuccore/MT191999]	Malenica spring, Grdoselski potok stream	Croatia	13.9449	45.2803
NA107	N_spinulifemur_B	Niphargus spinulifemur B		New:MT191419 [https://www.ncbi.nlm.nih.gov/nuccore/MT191419]	EU693323 [https://www.ncbi.nlm.nih.gov/nuccore/EU693323]	JQ815464 [https://www.ncbi.nlm.nih.gov/nuccore/JQ815464]	MH493768 [https://www.ncbi.nlm.nih.gov/nuccore/MH493768]	KR858500 [https://www.ncbi.nlm.nih.gov/nuccore/KR858500]	MH481480 [https://www.ncbi.nlm.nih.gov/nuccore/MH481480]	JQ815494 [https://www.ncbi.nlm.nih.gov/nuccore/JQ815494]	New:MT191891 [https://www.ncbi.nlm.nih.gov/nuccore/MT191891]	MH500375 [https://www.ncbi.nlm.nih.gov/nuccore/MH500375]	spring NE of Hrastovlje	Slovenia	13.9029	45.5132
NA108	N_spoeckeri	Niphargus spoeckeri		NA	EU693324 [https://www.ncbi.nlm.nih.gov/nuccore/EU693324]	JQ815533 [https://www.ncbi.nlm.nih.gov/nuccore/JQ815533]	New:MT191591 [https://www.ncbi.nlm.nih.gov/nuccore/MT191591]	KR905814 [https://www.ncbi.nlm.nih.gov/nuccore/KR905814]	New:MT191715 [https://www.ncbi.nlm.nih.gov/nuccore/MT191715]	JQ815513 [https://www.ncbi.nlm.nih.gov/nuccore/JQ815513]	NA	NA	Pivka jama Cave	Slovenia	14.2045	45.8046
FS_11101	N_stebbingi	Niphargus stebbingi		NA	NA	NA	NA	KY706727 [https://www.ncbi.nlm.nih.gov/nuccore/KY706727]	NA	NA	NA	NA	Fonte del Becciolino, Monte Morello (versante S)	Italy	11.2346	43.8636
NA222	N_stefanellii	Niphargus stefanellii		NA	NA	New:MT191546 [https://www.ncbi.nlm.nih.gov/nuccore/MT191546]	NA	NA	NA	MH337822 [https://www.ncbi.nlm.nih.gov/nuccore/MH337822]	NA	NA	spring near Lauro	Italy	15.5615	41.8996
FS_11.072	N_stefanellii_A	Niphargus stefanellii A		NA	MN913999 [https://www.ncbi.nlm.nih.gov/nuccore/MN913999]	NA	NA	KY706879 [https://www.ncbi.nlm.nih.gov/nuccore/KY706879]	NA	NA	NA	NA	Grotta di Fiume Coperto (1361 La/LT), Acquapuzza, Monti Lepini	Italy	12.9929	41.5176
FS_11.093	N_stefanellii_C	Niphargus stefanellii C		NA	MT133570 [https://www.ncbi.nlm.nih.gov/nuccore/MT133570]	NA	NA	KY706889 [https://www.ncbi.nlm.nih.gov/nuccore/KY706889]	NA	NA	NA	NA	Pozzo del Museo della Specola, via Romana 17	Italy	11.2469	43.7642
NA049	N_stenopus_A	Niphargus stenopus A		NA	EF617284 [https://www.ncbi.nlm.nih.gov/nuccore/EF617284]	JQ815534 [https://www.ncbi.nlm.nih.gov/nuccore/JQ815534]	NA	NA	NA	JQ815506 [https://www.ncbi.nlm.nih.gov/nuccore/JQ815506]	NA	NA	Jama pod gradom Luknja Cave	Slovenia	15.0998	45.8184
NB499	N_stenopus_B_H	Niphargus stenopus B		NA	MN914007 [https://www.ncbi.nlm.nih.gov/nuccore/MN914007]	MN914051 [https://www.ncbi.nlm.nih.gov/nuccore/MN914051]	NA	NA	NA	MN915290 [https://www.ncbi.nlm.nih.gov/nuccore/MN915290]	NA	NA	Hrustovačka pećina Cave	Bosnia and Herzegovina	16.6989	44.6724
NB041	N_steueri_H	Niphargus steueri	NA988 (28Slev2des2)	NA	KT007496 [https://www.ncbi.nlm.nih.gov/nuccore/KT007496]	KT007468 [https://www.ncbi.nlm.nih.gov/nuccore/KT007468]	MH493802 [https://www.ncbi.nlm.nih.gov/nuccore/MH493802]	KT007368 [https://www.ncbi.nlm.nih.gov/nuccore/KT007368]	MH481516 [https://www.ncbi.nlm.nih.gov/nuccore/MH481516]	MN915291 [https://www.ncbi.nlm.nih.gov/nuccore/MN915291]	New:MT191929 [https://www.ncbi.nlm.nih.gov/nuccore/MT191929]	MH500400 [https://www.ncbi.nlm.nih.gov/nuccore/MH500400]	well on the Vodnjanska cesta road	Croatia	13.8451	44.8967
NA599	N_stochi	Niphargus stochi		New:MT191444 [https://www.ncbi.nlm.nih.gov/nuccore/MT191444]	JQ815551 [https://www.ncbi.nlm.nih.gov/nuccore/JQ815551]	JQ815542 [https://www.ncbi.nlm.nih.gov/nuccore/JQ815542]	MH493798 [https://www.ncbi.nlm.nih.gov/nuccore/MH493798]	KY643576 [https://www.ncbi.nlm.nih.gov/nuccore/KY643576]	MH481511 [https://www.ncbi.nlm.nih.gov/nuccore/MH481511]	JQ815519 [https://www.ncbi.nlm.nih.gov/nuccore/JQ815519]	New:MT191923 [https://www.ncbi.nlm.nih.gov/nuccore/MT191923]	MH500395 [https://www.ncbi.nlm.nih.gov/nuccore/MH500395]	Jama pod Krogom Cave	Slovenia	13.9261	45.4525
FS_11119	N_strouhali	Niphargus strouhali		NA	NA	NA	NA	KY706744 [https://www.ncbi.nlm.nih.gov/nuccore/KY706744]	NA	NA	NA	NA	Sorgente inferiore del Zuc della Guardia, Cason di Lanza	Italy	13.1703	46.559
NA110	N_stygius_A_H	Niphargus stygius A	NA637	NA	KR905870 [https://www.ncbi.nlm.nih.gov/nuccore/KR905870]	KT278686 [https://www.ncbi.nlm.nih.gov/nuccore/KT278686]	NA	KR905815 [https://www.ncbi.nlm.nih.gov/nuccore/KR905815]	New:MT191716 [https://www.ncbi.nlm.nih.gov/nuccore/MT191716]	KR905890 [https://www.ncbi.nlm.nih.gov/nuccore/KR905890]	NA	NA	Jelenska jama Cave	Slovenia	14.3555	45.918
NB618	N_stygius_agg	Niphargus stygius agg.		NA	New:MT191517 [https://www.ncbi.nlm.nih.gov/nuccore/MT191517]	NA	New:MT191654 [https://www.ncbi.nlm.nih.gov/nuccore/MT191654]	KY643635 [https://www.ncbi.nlm.nih.gov/nuccore/KY643635]	New:MT191779 [https://www.ncbi.nlm.nih.gov/nuccore/MT191779]	New:MT191836 [https://www.ncbi.nlm.nih.gov/nuccore/MT191836]	New:MT191956 [https://www.ncbi.nlm.nih.gov/nuccore/MT191956]	New:MT192013 [https://www.ncbi.nlm.nih.gov/nuccore/MT192013]	spring 30 m south of lake Rakitna	Slovenia	14.4319	45.8848
NA629	N_stygius_B	Niphargus stygius B		NA	New:MT191499 [https://www.ncbi.nlm.nih.gov/nuccore/MT191499]	New:MT191551 [https://www.ncbi.nlm.nih.gov/nuccore/MT191551]	NA	NA	NA	NA	NA	NA	Brezno na Grmadi Cave	Slovenia	13.632	45.7985
NA784	N_stygius_C	Niphargus stygius C		NA	New:MT191501 [https://www.ncbi.nlm.nih.gov/nuccore/MT191501]	New:MT191552 [https://www.ncbi.nlm.nih.gov/nuccore/MT191552]	NA	NA	NA	NA	NA	NA	Mangart mountain, artificial tunnel	Slovenia	13.6277	46.4329
NB149	N_stygius_D	Niphargus stygius D		NA	New:MT191504 [https://www.ncbi.nlm.nih.gov/nuccore/MT191504]	New:MT191555 [https://www.ncbi.nlm.nih.gov/nuccore/MT191555]	NA	NA	NA	NA	NA	NA	spring near Dulanov mlin	Slovenia	13.8753	45.864
NC060	N_styx	Niphargus styx		NA	KX379023 [https://www.ncbi.nlm.nih.gov/nuccore/KX379023]	NA	New:MT191670 [https://www.ncbi.nlm.nih.gov/nuccore/MT191670]	KX379096 [https://www.ncbi.nlm.nih.gov/nuccore/KX379096]	NA	KX379066 [https://www.ncbi.nlm.nih.gov/nuccore/KX379066]	New:MT191979 [https://www.ncbi.nlm.nih.gov/nuccore/MT191979]	NA	Hoelloch Senke Cave	Switzerland	8.7971	46.979
NA112	N_subtypicus_H	Niphargus subtypicus	NA954 (COI)	New:MT191420 [https://www.ncbi.nlm.nih.gov/nuccore/MT191420]	EU693326 [https://www.ncbi.nlm.nih.gov/nuccore/EU693326]	JQ815545 [https://www.ncbi.nlm.nih.gov/nuccore/JQ815545]	NA	KT007433 [https://www.ncbi.nlm.nih.gov/nuccore/KT007433]	MH481481 [https://www.ncbi.nlm.nih.gov/nuccore/MH481481]	JQ815514 [https://www.ncbi.nlm.nih.gov/nuccore/JQ815514]	New:MT191892 [https://www.ncbi.nlm.nih.gov/nuccore/MT191892]	NA	Jama pod gradom Luknja Cave	Slovenia	15.0998	45.8184
NA522	N_tamaninii	Niphargus tamaninii		New:MT191438 [https://www.ncbi.nlm.nih.gov/nuccore/MT191438]	KJ566701 [https://www.ncbi.nlm.nih.gov/nuccore/KJ566701]	NA	New:MT191611 [https://www.ncbi.nlm.nih.gov/nuccore/MT191611]	KX379124 [https://www.ncbi.nlm.nih.gov/nuccore/KX379124]	New:MT191739 [https://www.ncbi.nlm.nih.gov/nuccore/MT191739]	KX379059 [https://www.ncbi.nlm.nih.gov/nuccore/KX379059]	NA	NA	Lago di Pietrarossa springs	Italy	13.5602	45.8148
NA028	N_tatrensis_A	Niphargus tatrensis A		NA	EF617263 [https://www.ncbi.nlm.nih.gov/nuccore/EF617263]	MN914055 [https://www.ncbi.nlm.nih.gov/nuccore/MN914055]	MH493744 [https://www.ncbi.nlm.nih.gov/nuccore/MH493744]	NA	MH481457 [https://www.ncbi.nlm.nih.gov/nuccore/MH481457]	NA	NA	MH500359 [https://www.ncbi.nlm.nih.gov/nuccore/MH500359]	Lodowe zrodlo (Icy spring)	Poland	19.8695	49.2617
NC106	N_tatrensis_B	Niphargus tatrensis B		New:MT191491 [https://www.ncbi.nlm.nih.gov/nuccore/MT191491]	New:MT191527 [https://www.ncbi.nlm.nih.gov/nuccore/MT191527]	NA	New:MT191676 [https://www.ncbi.nlm.nih.gov/nuccore/MT191676]	New:MT192024 [https://www.ncbi.nlm.nih.gov/nuccore/MT192024]	New:MT191802 [https://www.ncbi.nlm.nih.gov/nuccore/MT191802]	NA	NA	NA	Bratislava	Slovakia	17.1091	48.1479
NA011	N_tauri	Niphargus tauri		New:MT191380 [https://www.ncbi.nlm.nih.gov/nuccore/MT191380]	EF617245 [https://www.ncbi.nlm.nih.gov/nuccore/EF617245]	MN113986 [https://www.ncbi.nlm.nih.gov/nuccore/MN113986]	NA	NA	New:MT191683 [https://www.ncbi.nlm.nih.gov/nuccore/MT191683]	MN113958 [https://www.ncbi.nlm.nih.gov/nuccore/MN113958]	NA	NA	Eksisehir, well	Turkey	30.5192	39.7841
NA155	N_tauricus	Niphargus tauricus		New:MT191427 [https://www.ncbi.nlm.nih.gov/nuccore/MT191427]	KR905874 [https://www.ncbi.nlm.nih.gov/nuccore/KR905874]	KY617163 [https://www.ncbi.nlm.nih.gov/nuccore/KY617163]	MH493776 [https://www.ncbi.nlm.nih.gov/nuccore/MH493776]	KR905823 [https://www.ncbi.nlm.nih.gov/nuccore/KR905823]	MH481489 [https://www.ncbi.nlm.nih.gov/nuccore/MH481489]	KR905895 [https://www.ncbi.nlm.nih.gov/nuccore/KR905895]	New:MT191903 [https://www.ncbi.nlm.nih.gov/nuccore/MT191903]	MH500380 [https://www.ncbi.nlm.nih.gov/nuccore/MH500380]	Partizanski izvir spring	Ukraine	33.8607	44.4207
NB443	N_thienemanni	Niphargus thienemanni		New:MT191466 [https://www.ncbi.nlm.nih.gov/nuccore/MT191466]	KJ566688 [https://www.ncbi.nlm.nih.gov/nuccore/KJ566688]	MN914054 [https://www.ncbi.nlm.nih.gov/nuccore/MN914054]	New:MT191644 [https://www.ncbi.nlm.nih.gov/nuccore/MT191644]	KX379114 [https://www.ncbi.nlm.nih.gov/nuccore/KX379114]	New:MT191773 [https://www.ncbi.nlm.nih.gov/nuccore/MT191773]	KJ566729 [https://www.ncbi.nlm.nih.gov/nuccore/KJ566729]	New:MT191947 [https://www.ncbi.nlm.nih.gov/nuccore/MT191947]	New:MT192009 [https://www.ncbi.nlm.nih.gov/nuccore/MT192009]	Ruosalper Bach, Unterschächen	Switzerland	8.81782	46.9004
NA190	N_timavi_H	Niphargus timavi	NA114 (Slev3des5)	New:MT191430 [https://www.ncbi.nlm.nih.gov/nuccore/MT191430]	MN914034 [https://www.ncbi.nlm.nih.gov/nuccore/MN914034]	JQ815465 [https://www.ncbi.nlm.nih.gov/nuccore/JQ815465]	MH493783 [https://www.ncbi.nlm.nih.gov/nuccore/MH493783]	MN913985 [https://www.ncbi.nlm.nih.gov/nuccore/MN913985]	MH481498 [https://www.ncbi.nlm.nih.gov/nuccore/MH481498]	MN915292 [https://www.ncbi.nlm.nih.gov/nuccore/MN915292]	NA	MH500385 [https://www.ncbi.nlm.nih.gov/nuccore/MH500385]	spring Postenjška/Labodnica/Grotta di Trebiciano	Slovenia	14.2263	45.6069
NC178	N_tonywhitteni	Niphargus tonywhitteni		NA	MH172414 [https://www.ncbi.nlm.nih.gov/nuccore/MH172414]	NA	NA	MH172432 [https://www.ncbi.nlm.nih.gov/nuccore/MH172432]	NA	NA	NA	NA	58/166-9 liegt bei Biberach/Schwarzwald	Germany	8.03193	48.3333
FS_14014	N_transitivus	Niphargus transitivus		NA	NA	NA	NA	KY706937 [https://www.ncbi.nlm.nih.gov/nuccore/KY706937]	NA	NA	NA	NA	Sorgente riva destra Fiume Isonzo, tra i due ponti della ferrovia presso Papariano	Italy	13.4272	45.8088
NA904	N_transsylvanicus_A	Niphargus transsylvanicus A		New:MT191450 [https://www.ncbi.nlm.nih.gov/nuccore/MT191450]	KF218733 [https://www.ncbi.nlm.nih.gov/nuccore/KF218733]	NA	New:MT191618 [https://www.ncbi.nlm.nih.gov/nuccore/MT191618]	KF218715 [https://www.ncbi.nlm.nih.gov/nuccore/KF218715]	New:MT191749 [https://www.ncbi.nlm.nih.gov/nuccore/MT191749]	NA	NA	NA	Osoi Cave	Romania	22.4833	46.8667
NA944	N_transsylvanicus_B	Niphargus transsylvanicus B		New:MT191452 [https://www.ncbi.nlm.nih.gov/nuccore/MT191452]	KF218716 [https://www.ncbi.nlm.nih.gov/nuccore/KF218716]	KF218736 [https://www.ncbi.nlm.nih.gov/nuccore/KF218736]	New:MT191621 [https://www.ncbi.nlm.nih.gov/nuccore/MT191621]	KF218714 [https://www.ncbi.nlm.nih.gov/nuccore/KF218714]	New:MT191752 [https://www.ncbi.nlm.nih.gov/nuccore/MT191752]	KF218653 [https://www.ncbi.nlm.nih.gov/nuccore/KF218653]	NA	NA	Ciur Izbuc Cave	Romania	22.3921	46.8498
NA943	N_transsylvanicus_C	Niphargus transsylvanicus C		NA	KF218719 [https://www.ncbi.nlm.nih.gov/nuccore/KF218719]	KF218737 [https://www.ncbi.nlm.nih.gov/nuccore/KF218737]	NA	KF218713 [https://www.ncbi.nlm.nih.gov/nuccore/KF218713]	NA	KF218656 [https://www.ncbi.nlm.nih.gov/nuccore/KF218656]	NA	NA	Drăcoaia Cave	Romania	22.5681	46.5302
NA063	N_tridentinus	Niphargus tridentinus		New:MT191400 [https://www.ncbi.nlm.nih.gov/nuccore/MT191400]	EF617299 [https://www.ncbi.nlm.nih.gov/nuccore/EF617299]	JQ815459 [https://www.ncbi.nlm.nih.gov/nuccore/JQ815459]	New:MT191581 [https://www.ncbi.nlm.nih.gov/nuccore/MT191581]	KR905793 [https://www.ncbi.nlm.nih.gov/nuccore/KR905793]	New:MT191705 [https://www.ncbi.nlm.nih.gov/nuccore/MT191705]	JQ815487 [https://www.ncbi.nlm.nih.gov/nuccore/JQ815487]	NA	New:MT191986 [https://www.ncbi.nlm.nih.gov/nuccore/MT191986]	Grotta Bus Pursi	Italy	10.2742	45.646
NA046	N_trullipes	Niphargus trullipes		New:MT191391 [https://www.ncbi.nlm.nih.gov/nuccore/MT191391]	EF617281 [https://www.ncbi.nlm.nih.gov/nuccore/EF617281]	JQ815537 [https://www.ncbi.nlm.nih.gov/nuccore/JQ815537]	New:MT191576 [https://www.ncbi.nlm.nih.gov/nuccore/MT191576]	KR905783 [https://www.ncbi.nlm.nih.gov/nuccore/KR905783]	New:MT191698 [https://www.ncbi.nlm.nih.gov/nuccore/MT191698]	JQ815504 [https://www.ncbi.nlm.nih.gov/nuccore/JQ815504]	NA	NA	Vjetrenica pri Zavali Cave	Bosnia and Herzegovina	17.9839	42.8458
NA144	N_vadimi	Niphargus vadimi		New:MT191424 [https://www.ncbi.nlm.nih.gov/nuccore/MT191424]	KR905872 [https://www.ncbi.nlm.nih.gov/nuccore/KR905872]	KT278687 [https://www.ncbi.nlm.nih.gov/nuccore/KT278687]	NA	KR905817 [https://www.ncbi.nlm.nih.gov/nuccore/KR905817]	NA	KR905892 [https://www.ncbi.nlm.nih.gov/nuccore/KR905892]	NA	NA	Skelska peščera Cave	Ukraine	33.8685	44.4605
NA211	N_valachicus	Niphargus valachicus	1HUN5V (H3)	NA	NA	NA	MH493787 [https://www.ncbi.nlm.nih.gov/nuccore/MH493787]	KY643606 [https://www.ncbi.nlm.nih.gov/nuccore/KY643606]	MH481501 [https://www.ncbi.nlm.nih.gov/nuccore/MH481501]	MG001644.1 [https://www.ncbi.nlm.nih.gov/nuccore/MG001644.1]	New:MT191910 [https://www.ncbi.nlm.nih.gov/nuccore/MT191910]	MH500387 [https://www.ncbi.nlm.nih.gov/nuccore/MH500387]	Topolovka, artificial stream	Croatia	15.5775	45.5486
FS_14076	N_versluysi	Niphargus versluysi		NA	NA	NA	NA	KY706956 [https://www.ncbi.nlm.nih.gov/nuccore/KY706956]	NA	NA	NA	NA	Isola di Cefalonia, Pyrgyro spring, Krinis	Greece	20.5657	38.3181
NA062	N_vinodolensis	Niphargus vinodolensis		NA	EF617298 [https://www.ncbi.nlm.nih.gov/nuccore/EF617298]	JQ815458 [https://www.ncbi.nlm.nih.gov/nuccore/JQ815458]	New:MT191580 [https://www.ncbi.nlm.nih.gov/nuccore/MT191580]	KR905792 [https://www.ncbi.nlm.nih.gov/nuccore/KR905792]	New:MT191704 [https://www.ncbi.nlm.nih.gov/nuccore/MT191704]	JQ815486 [https://www.ncbi.nlm.nih.gov/nuccore/JQ815486]	New:MT191871 [https://www.ncbi.nlm.nih.gov/nuccore/MT191871]	NA	Cerovići Cave	Croatia	14.6469	45.2335
FD9	N_virei_A4_H	Niphargus virei A4	FD8 (HSP70)	NA	DQ119313 [https://www.ncbi.nlm.nih.gov/nuccore/DQ119313]	NA	NA	DQ064715 [https://www.ncbi.nlm.nih.gov/nuccore/DQ064715]	NA	NA	GQ324988 [https://www.ncbi.nlm.nih.gov/nuccore/GQ324988]	NA	Soure du Diable	France	6.13573	47.5879
NB402	N_virei_B_H	Niphargus virei B	NC058 (COI)	NA	KJ566680 [https://www.ncbi.nlm.nih.gov/nuccore/KJ566680]	NA	NA	KX379098 [https://www.ncbi.nlm.nih.gov/nuccore/KX379098]	NA	KJ566727 [https://www.ncbi.nlm.nih.gov/nuccore/KJ566727]	NA	NA	Source de la Noiraigue/Grotte de Mottiers	Switzerland	6.72622	46.9585
NA003	N_virei_C	Niphargus virei C		New:MT191378 [https://www.ncbi.nlm.nih.gov/nuccore/MT191378]	EF617237 [https://www.ncbi.nlm.nih.gov/nuccore/EF617237]	JQ815444 [https://www.ncbi.nlm.nih.gov/nuccore/JQ815444]	MH493738 [https://www.ncbi.nlm.nih.gov/nuccore/MH493738]	KR905771 [https://www.ncbi.nlm.nih.gov/nuccore/KR905771]	MH481452 [https://www.ncbi.nlm.nih.gov/nuccore/MH481452]	JQ815467 [https://www.ncbi.nlm.nih.gov/nuccore/JQ815467]	New:MT191849 [https://www.ncbi.nlm.nih.gov/nuccore/MT191849]	MH500354 [https://www.ncbi.nlm.nih.gov/nuccore/MH500354]	Reijmerstok, Dorpstraat 7, well	Netherlands	5.83752	50.8001
NA116	N_vjetrenicensis_A	Niphargus vjetrenicensis A	NA225 (COI)	NA	EU693329 [https://www.ncbi.nlm.nih.gov/nuccore/EU693329]	JQ815538 [https://www.ncbi.nlm.nih.gov/nuccore/JQ815538]	MH493769 [https://www.ncbi.nlm.nih.gov/nuccore/MH493769]	New:MT192020 [https://www.ncbi.nlm.nih.gov/nuccore/MT192020]	MH481482 [https://www.ncbi.nlm.nih.gov/nuccore/MH481482]	JQ815521 [https://www.ncbi.nlm.nih.gov/nuccore/JQ815521]	NA	NA	Vjetrenica pri Zavali Cave	Bosnia and Herzegovina	17.9839	42.8458
NB627	N_vjetrenicensis_B	Niphargus vjetrenicensis B		NA	New:MT191518 [https://www.ncbi.nlm.nih.gov/nuccore/MT191518]	NA	NA	KY643560 [https://www.ncbi.nlm.nih.gov/nuccore/KY643560]	NA	NA	NA	NA	Jazina, tunnel near Ruda	Croatia	16.7743	43.6722
NC015	N_wexfordensis	Niphargus wexfordensis		New:MT191478 [https://www.ncbi.nlm.nih.gov/nuccore/MT191478]	New:MT191521 [https://www.ncbi.nlm.nih.gov/nuccore/MT191521]	New:MT191559 [https://www.ncbi.nlm.nih.gov/nuccore/MT191559]	MH493811 [https://www.ncbi.nlm.nih.gov/nuccore/MH493811]	NA	MH481527 [https://www.ncbi.nlm.nih.gov/nuccore/MH481527]	NA	NA	NA	Polldubh	Ireland	-9.28773	53.0777
NA015	N_wolfi_A	Niphargus wolfi A		New:MT191381 [https://www.ncbi.nlm.nih.gov/nuccore/MT191381]	EF617250 [https://www.ncbi.nlm.nih.gov/nuccore/EF617250]	JQ815524 [https://www.ncbi.nlm.nih.gov/nuccore/JQ815524]	MH493742 [https://www.ncbi.nlm.nih.gov/nuccore/MH493742]	KR905775 [https://www.ncbi.nlm.nih.gov/nuccore/KR905775]	MH481455 [https://www.ncbi.nlm.nih.gov/nuccore/MH481455]	JQ815500 [https://www.ncbi.nlm.nih.gov/nuccore/JQ815500]	NA	NA	Križna jama Cave	Slovenia	14.4673	45.7452
NC157	N_wolfi_B	Niphargus wolfi B		NA	New:MT191535 [https://www.ncbi.nlm.nih.gov/nuccore/MT191535]	NA	NA	New:MT192028 [https://www.ncbi.nlm.nih.gov/nuccore/MT192028]	NA	NA	NA	NA	Babja luknja Cave	Slovenia	14.3917	46.1353
NA212	N_zagorae	Niphargus zagorae		New:MT191434 [https://www.ncbi.nlm.nih.gov/nuccore/MT191434]	KR827044 [https://www.ncbi.nlm.nih.gov/nuccore/KR827044]	MN914057 [https://www.ncbi.nlm.nih.gov/nuccore/MN914057]	New:MT191604 [https://www.ncbi.nlm.nih.gov/nuccore/MT191604]	KR827046 [https://www.ncbi.nlm.nih.gov/nuccore/KR827046]	New:MT191732 [https://www.ncbi.nlm.nih.gov/nuccore/MT191732]	NA	New:MT191911 [https://www.ncbi.nlm.nih.gov/nuccore/MT191911]	NA	Kevina jama Cave	Croatia	16.2953	43.6095
NA059	N_zagrebensis	Niphargus zagrebensis		New:MT191397 [https://www.ncbi.nlm.nih.gov/nuccore/MT191397]	EF617295 [https://www.ncbi.nlm.nih.gov/nuccore/EF617295]	KT278679 [https://www.ncbi.nlm.nih.gov/nuccore/KT278679]	MH493751 [https://www.ncbi.nlm.nih.gov/nuccore/MH493751]	KR905789 [https://www.ncbi.nlm.nih.gov/nuccore/KR905789]	MH481465 [https://www.ncbi.nlm.nih.gov/nuccore/MH481465]	KR905886 [https://www.ncbi.nlm.nih.gov/nuccore/KR905886]	New:MT191868 [https://www.ncbi.nlm.nih.gov/nuccore/MT191868]	MH500365 [https://www.ncbi.nlm.nih.gov/nuccore/MH500365]	Gadina Cave	Slovenia	15.182	45.5646
NA043	N_zorae	Niphargus zorae		NA	EF617278 [https://www.ncbi.nlm.nih.gov/nuccore/EF617278]	New:MT191542 [https://www.ncbi.nlm.nih.gov/nuccore/MT191542]	New:MT191574 [https://www.ncbi.nlm.nih.gov/nuccore/MT191574]	NA	New:MT191696 [https://www.ncbi.nlm.nih.gov/nuccore/MT191696]	New:MT191810 [https://www.ncbi.nlm.nih.gov/nuccore/MT191810]	New:MT191862 [https://www.ncbi.nlm.nih.gov/nuccore/MT191862]	NA	Magara pećina Cave	Montenegro	19.2072	42.4575
PN0167	P_gorbeanus	Pseudoniphargus gorbeanus		NA	KY441101 [https://www.ncbi.nlm.nih.gov/nuccore/KY441101]	NA	NA	LS482586 [https://www.ncbi.nlm.nih.gov/nuccore/LS482586]	NA	KY441075 [https://www.ncbi.nlm.nih.gov/nuccore/KY441075]	NA	NA	/	Spain	-2.62161	43.0478

## Sheet: Data 2 Ancestral Area Rec. 
Itter	Lh	Alpha	Scale	Node-00000 - Long	Node-00000 - Lat	Node-00001 - Long	Node-00001 - Lat	Node-00002 - Long	Node-00002 - Lat	Node-00003 - Long	Node-00003 - Lat	Node-00004 - Long	Node-00004 - Lat	Node-00005 - Long	Node-00005 - Lat	Node-00006 - Long	Node-00006 - Lat	Node-00007 - Long	Node-00007 - Lat	Node-00008 - Long	Node-00008 - Lat	Node-00009 - Long	Node-00009 - Lat	Node-00010 - Long	Node-00010 - Lat	Node-00011 - Long	Node-00011 - Lat	Node-00012 - Long	Node-00012 - Lat	Node-00013 - Long	Node-00013 - Lat	Node-00014 - Long	Node-00014 - Lat	Node-00015 - Long	Node-00015 - Lat	Node-00016 - Long	Node-00016 - Lat	Node-00017 - Long	Node-00017 - Lat	Node-00018 - Long	Node-00018 - Lat	Node-00019 - Long	Node-00019 - Lat	Node-00020 - Long	Node-00020 - Lat	Node-00021 - Long	Node-00021 - Lat	Node-00022 - Long	Node-00022 - Lat
1010000	-14452.9	2	8688.21	8.62113	50.024	13.2662	50.7435	10.4655	48.4136	14.7458	47.4767	14.0997	44.4548	17.8616	45.7417	15.7696	44.7838	14.314	45.671	14.0114	47.2479	12.6799	47.307	14.1461	47.5237	16.6487	45.6133	13.9796	46.8902	10.3459	48.0404	12.9724	45.5868	12.9432	45.9039	13.9893	44.4578	17.0194	45.6095	16.5454	43.795	15.6833	42.6078	16.8733	44.0988	13.2537	46.7778	14.9369	44.2273
1020000	-14332.5	2	7717.85	5.09082	45.4238	4.73324	46.2229	10.4106	45.2584	9.65095	44.1562	16.2354	43.347	18.5669	44.6778	16.3083	45.96	13.153	46.5703	15.6847	45.9323	16.2955	46.1805	16.1568	45.7049	17.0984	44.6479	18.3334	46.5631	18.7587	46.2797	15.8034	47.1195	15.4393	46.2897	13.3885	46.4426	13.4916	46.8382	15.3277	46.8458	14.5968	46.283	14.8472	46.2391	13.4158	46.6507	14.0029	46.4278
1030000	-14438.1	2	8794.85	11.2264	54.6119	11.335	52.6186	14.9617	46.6506	22.1266	44.7965	23.3467	42.8492	21.4933	42.8638	15.8107	44.1802	14.4285	45.2216	12.2781	45.3054	13.1649	45.2605	12.344	44.7841	13.9064	45.431	13.3948	44.3773	14.0778	44.8974	13.2453	45.5237	13.9474	45.4146	14.5413	45.7526	16.0068	44.6379	15.0366	44.5572	14.6279	44.6814	12.8337	48.3436	13.0424	47.5894	13.4016	44.3072
1040000	-14453.9	2	8165.71	9.58991	50.9759	7.98078	50.5794	6.54537	49.756	13.9303	49.7469	17.8263	45.36	15.3017	42.9201	16.1482	44.2443	16.8388	44.8262	16.5952	45.9999	15.5945	46.014	14.9269	44.7704	17.4682	46.2509	16.6486	44.729	15.3185	45.2579	16.928	45.6617	15.6203	47.1601	11.3653	47.2165	17.3759	45.148	17.644	44.4045	16.4447	43.7204	14.2238	45.1117	13.8661	46.2675	16.0348	43.25
1050000	-14425.4	2	8029.15	-0.540576	40.0493	2.87923	41.2935	8.51448	46.9752	15.1088	46.2692	20.0749	42.7465	18.3299	42.4335	14.9317	46.6787	14.4198	46.8447	14.2965	46.2172	13.2403	46.1181	12.0735	46.6986	16.4213	44.9731	14.4155	44.8394	14.5427	44.7545	14.0516	47.3364	13.9684	46.015	11.8184	46.3486	12.7517	46.9742	10.5036	45.862	12.1781	45.4538	12.7695	45.3389	12.5064	47.3811	12.6069	47.0893
1060000	-14441.9	2	8655.51	6.35419	48.0647	5.3048	48.3002	7.17266	47.9715	17.0188	43.4432	17.2397	45.0227	13.8099	46.3177	13.8129	46.126	12.8062	46.7267	13.9636	47.2449	13.7744	48.2487	11.3382	48.2858	13.357	47.2953	18.7599	46.5388	16.4873	45.1872	14.2817	46.4591	13.3893	45.6703	12.8446	45.6907	11.0064	45.6006	11.9472	46.2816	12.2719	46.093	9.53522	46.9761	13.4527	47.2251	9.86572	47.2529
1070000	-14410.6	2	8296.45	10.5339	47.3805	10.6717	47.375	7.43321	47.5052	13.8317	44.5811	16.406	45.2396	14.8817	45.0962	13.6116	44.8829	14.1695	45.4666	11.2347	44.5273	11.2361	44.7231	10.9805	46.1802	14.9581	45.996	13.1205	45.9869	13.4461	45.1748	12.7079	44.4898	12.5265	44.4473	14.2898	47.1057	14.1087	45.2246	14.5249	46.5834	15.8309	47.1543	18.4707	45.2366	13.5968	47.0079	14.2289	46.5697
1080000	-14430	2	8437.06	6.8074	50.3912	9.56027	51.3214	9.74848	46.9591	12.7453	45.0586	17.8809	45.9828	15.4576	44.2427	12.7768	44.5396	13.8115	44.803	16.0944	44.3571	14.082	45.1381	14.8709	46.847	16.036	46.9702	16.6688	46.951	16.824	49.4405	13.8999	48.7488	15.4165	48.0544	13.264	45.8427	11.9949	45.2566	12.3668	45.1922	13.5308	45.9689	13.6704	47.7652	14.0719	46.5791	12.8079	44.9238
1090000	-14439.9	2	8421.4	2.94222	47.6275	8.38634	46.9178	9.37165	45.9631	14.3024	47.2111	17.9856	47.1383	19.5353	46.9505	12.3705	46.3539	13.2331	47.7042	12.8855	47.6291	12.8315	47.2755	12.317	45.1449	11.9239	46.2135	13.8728	48.4532	13.4391	48.0045	14.9934	47.2131	13.9544	46.6745	11.1659	47.0313	13.7185	47.5927	11.8044	46.9135	11.5833	48.2468	11.7439	49.5491	12.5241	46.8452	11.6783	48.1876
1100000	-14404.5	2	8176.23	8.99549	46.6932	10.8017	46.6738	11.6323	44.9806	14.8859	43.253	17.3722	43.9607	16.075	44.2438	15.4704	46.4329	13.4618	47.1907	14.7179	48.1886	15.6007	48.6418	14.7727	47.1364	15.0871	44.3342	17.1213	47.7395	15.8194	47.249	14.3121	47.3959	15.6414	46.7299	14.8873	45.5773	12.9602	45.8679	13.0545	47.2222	12.7024	47.1784	12.0705	46.364	13.1054	46.3548	11.6738	45.7915
1110000	-14383.8	2	8300.33	4.53645	50.2685	6.15828	50.5079	6.44027	49.8528	19.3811	47.0592	19.6174	47.2197	15.6459	47.2384	13.4487	45.6435	10.4622	45.9629	15.1151	46.7496	14.535	45.953	13.1321	46.1955	16.7091	44.3057	15.3958	46.1443	16.7359	47.2811	17.6104	45.855	16.2409	46.2944	15.1405	45.9005	10.706	46.2039	9.66995	47.8448	10.2846	48.2446	12.6997	48.7463	13.1021	47.3258	10.2417	46.5752
1120000	-14455.1	2	8573.28	11.2067	50.6364	8.04148	52.0192	9.7036	47.0399	18.9323	46.435	19.6173	46.154	17.0537	47.7145	14.8944	46.773	15.3468	48.3765	15.3725	47.6072	14.6262	47.2768	15.9595	44.6967	14.3194	46.025	14.7159	46.7519	14.1843	47.0546	13.8366	46.2231	12.2534	44.4385	13.7489	44.9671	16.2989	48.8719	15.0724	47.7357	15.7252	49.4913	14.6896	47.9458	13.0059	47.5226	16.4492	48.4378
1130000	-14392	2	8344.63	5.17752	47.099	2.87374	47.0388	9.91953	44.8093	21.8338	40.7338	21.132	44.4764	18.3324	44.4806	16.2156	45.089	14.0567	44.062	13.36	46.17	14.232	46.2324	10.6135	45.9465	17.7723	46.9041	11.9524	44.6509	10.8994	46.282	12.3713	48.2089	11.3175	47.2683	11.3181	47.3661	14.735	45.4993	14.5683	46.2209	14.1164	46.2061	15.514	46.5703	12.6496	47.4177	14.3079	45.9175
1140000	-14403.8	2	7932.49	11.1243	45.5768	8.27978	48.3209	14.8575	47.3994	19.6204	45.7851	19.8751	43.4464	16.6216	41.9955	14.0716	44.8781	15.5848	44.1862	14.2798	45.5985	13.829	46.6453	17.0283	45.2299	15.5651	45.4345	15.7087	44.9903	15.4591	44.2837	12.6963	44.9752	12.8197	46.2799	13.9249	47.0214	15.359	45.4029	15.3241	45.6614	16.3753	45.7997	14.2713	46.5018	12.6892	47.2946	14.9584	45.7897
1150000	-14409.5	2	8612.71	11.4834	48.7518	9.42855	50.509	4.05336	47.0644	19.0882	43.5814	19.5863	44.3822	18.0396	44.3718	16.3657	43.4683	15.8875	44.699	13.0797	45.5726	12.5116	44.9015	10.248	44.9009	13.4453	44.9842	13.0498	46.1973	11.5581	46.0595	11.3957	45.0227	9.10161	43.9458	11.5904	46.4316	14.6934	44.5889	13.2897	43.7188	14.4569	44.7171	12.1505	46.6254	13.8086	46.6177	15.582	45.8776
1160000	-14409.7	2	8399.33	19.5182	46.278	17.3119	46.0387	10.743	45.5779	16.2851	43.7372	17.7256	45.0817	18.7047	45.3259	15.7059	46.1139	15.5502	46.3603	15.8896	47.587	14.8551	47.849	14.0025	46.7987	13.6133	47.2791	14.1916	47.2368	14.3394	47.2572	14.2462	45.8174	12.3311	45.6733	15.5483	45.2163	14.5839	46.4885	15.3352	47.2228	16.4884	46.6929	15.6198	45.4681	12.4635	46.6129	15.1477	44.2782
1170000	-14490.4	2	9063.17	8.46385	47.3605	8.19984	47.7717	9.89837	44.3347	16.7679	43.9992	14.6775	44.867	18.9319	45.6921	18.555	46.0665	18.1824	45.7325	15.4472	46.8678	16.4797	46.8644	15.4985	45.2859	12.9666	45.9225	19.2168	46.9738	18.9942	46.1895	18.7207	45.6622	16.1783	45.9452	15.9734	45.7655	17.3481	45.7418	17.9454	44.5576	16.0139	44.5443	12.8003	45.6433	13.9937	46.793	13.3013	44.3342
1180000	-14401.5	2	8102.66	5.01171	44.8672	0.865286	46.5219	10.2224	47.0348	16.6428	46.1563	16.6297	44.9049	14.4651	44.6258	13.5354	44.7974	12.127	45.7748	15.6205	45.9998	15.8747	45.9984	15.1957	45.498	14.3291	45.649	13.7242	46.6115	12.424	46.9254	12.9596	44.9976	11.4108	44.2291	14.6051	45.0502	12.5091	45.9853	14.522	46.8633	15.7684	45.2186	11.7639	47.3575	11.942	47.1682	15.1564	44.8893
1190000	-14418.5	2	8773.1	5.80604	49.6009	5.53679	48.5656	12.0609	48.3408	16.9687	49.085	14.4992	46.7815	17.2793	46.6581	15.9961	47.3259	13.98	47.973	15.087	48.0005	15.0535	47.1115	14.1085	45.7745	18.34	47.4179	15.3293	48.7617	15.2789	46.7283	13.9677	48.2447	15.1987	47.361	11.9528	47.1564	12.4267	48.3973	15.3857	49.3922	14.1043	49.0505	14.2408	45.9013	13.5768	46.5797	12.7523	48.1988
1200000	-14473.2	2	8464.78	11.5774	50.1312	11.2882	50.2841	11.0957	46.8372	15.7703	46.5319	19.0993	44.9148	17.53	45.0061	17.0928	44.1121	15.5456	44.7322	15.5341	46.1735	15.2495	46.1522	16.8504	47.4545	13.8634	46.065	12.4622	44.7593	14.1477	44.6271	14.2542	46.5638	14.1326	45.279	13.3902	46.3399	16.3016	46.07	14.2282	46.8872	12.2908	45.736	7.69808	46.9574	12.7878	47.0575	10.5977	44.916
1210000	-14450.7	2	8798.5	0.973549	49.8456	-2.77915	48.5886	6.4341	49.0129	11.0725	48.9278	16.3259	45.0858	17.1463	44.6278	17.0635	46.2114	15.658	47.0112	15.4861	46.1714	14.9039	46.6487	16.2049	45.8194	15.0222	45.4244	14.9552	45.3422	15.9742	46.8832	14.3169	45.1158	11.1059	45.8428	15.8052	45.9264	16.4521	48.1875	18.293	47.6189	17.2899	47.4836	16.217	45.882	12.2858	47.2461	18.2176	47.7152
1220000	-14418	2	8227.88	6.13577	44.1409	7.82621	43.9535	9.65341	44.9064	17.9135	43.2325	20.4167	43.1939	18.4941	44.3357	18.1299	45.2017	15.1633	44.6807	12.4784	45.8796	13.7025	46.679	14.4876	48.2268	16.5117	46.4612	14.5884	48.4368	14.9815	48.1906	13.0246	49.1848	13.2907	48.475	13.6545	47.2663	14.205	44.7454	14.9775	45.9919	15.6385	46.1319	13.4372	46.2333	12.2275	46.5687	14.5395	45.6804
1230000	-14412.3	2	8242.14	6.93817	54.0185	9.14452	51.808	9.87186	49.2251	17.3251	48.7646	19.8728	46.4014	18.0422	44.8069	14.6356	44.5733	14.6316	46.1006	14.7804	44.6268	14.8864	44.9587	15.0372	46.9105	16.4193	45.8923	16.646	45.4223	16.3497	46.2609	14.879	47.6253	12.3718	46.0974	12.228	44.9927	15.5989	46.9119	13.5749	46.0163	15.1962	46.6251	12.1938	45.9987	13.549	47.5688	11.8631	46.5308
1240000	-14448.3	2	8291.58	7.04613	46.9843	7.56757	47.0656	8.39297	47.1483	12.6959	49.849	16.5677	49.2379	15.8184	44.0258	14.2827	45.172	15.5732	45.5346	16.6756	45.1446	15.3177	45.2806	14.8735	44.1007	14.6522	43.9823	16.3035	45.6252	15.2771	44.99	13.5634	44.8106	12.2212	44.7879	12.7109	45.6545	14.2791	45.7986	15.142	45.7923	14.4149	45.5516	10.7931	45.1663	12.8379	47.13	15.4093	45.3865
1250000	-14416.7	2	8600.47	4.79153	49.9242	6.14802	47.7287	8.91944	46.5474	14.5664	47.1495	20.3203	44.6914	18.2879	45.3202	15.0405	44.5226	13.3858	45.3072	13.5891	44.1086	15.1947	43.6213	17.4076	44.1032	16.7789	44.9058	13.3524	44.6325	13.8379	44.1902	12.4442	43.3602	11.4512	45.2283	14.8672	45.8453	13.1554	47.0604	13.6392	46.3712	13.7751	45.384	10.1479	45.6434	12.243	46.4408	10.9188	46.595
1260000	-14475.8	2	8933.39	5.6553	51.8913	5.75507	50.2642	7.83641	48.3148	10.9367	48.6279	14.0596	46.2392	10.6827	45.8056	14.4797	45.4415	15.0503	46.4557	16.2428	44.1049	16.3839	43.7089	17.8229	46.0523	16.454	46.8809	17.5129	46.1355	15.3038	45.5019	14.3055	43.5359	14.2582	45.1005	11.2957	47.6797	11.8853	45.8704	11.021	46.3323	10.9824	46.4601	14.2378	48.2013	13.9376	47.8088	11.4419	47.6105
1270000	-14466.6	2	8892.48	11.228	47.6104	7.05383	47.5509	13.2659	48.6805	22.9931	47.3098	16.2316	45.9616	20.3732	43.9873	17.8131	45.4847	14.0165	46.1659	14.6619	46.9959	13.2823	46.4376	15.1262	46.9132	14.7899	47.7452	15.5017	47.1228	14.9857	47.2664	14.9808	48.1147	14.6262	47.592	13.409	43.7957	14.2746	44.8588	14.238	44.6198	13.744	46.4538	13.5621	50.0702	11.8389	47.1911	13.0972	44.2647
1280000	-14462.2	2	8480.86	9.47449	47.0289	7.72571	46.709	10.1381	46.682	19.2428	46.3871	18.4933	44.6614	18.8747	44.9294	13.8017	44.72	13.7823	46.372	13.9347	43.9922	14.8193	43.7381	13.8289	44.8291	13.2402	44.6455	13.0352	45.2923	17.0244	44.3602	13.8907	46.7711	14.1358	47.8698	15.5028	46.7199	11.586	46.9608	11.5683	46.6622	10.5192	47.3225	13.1967	47.4934	12.8674	47.2353	11.6895	47.8617
1290000	-14433.9	2	8345.22	8.60063	48.0087	10.3059	48.4594	9.62614	47.1655	12.8782	46.4191	16.6229	46.461	17.1935	45.006	14.4051	44.153	14.8136	45.0895	16.3026	45.6735	15.6317	46.346	16.6448	44.2515	14.1954	46.3862	16.8509	47.0234	20.1307	46.1239	17.5823	46.3868	14.9044	44.0166	15.4013	47.4721	12.6511	45.1683	13.5364	46.4626	13.7209	46.5351	14.2824	47.4165	13.9916	47.3978	14.79	47.287
1300000	-14379.8	2	8219.67	6.18481	50.7297	4.01387	53.0186	11.8693	50.7013	17.3394	45.7839	17.12	45.6106	15.247	45.328	12.3293	47.032	11.464	45.8994	12.8315	45.8457	13.2088	46.2387	14.3439	46.2548	14.6845	45.5911	12.9164	45.4345	11.4451	44.7461	12.4629	44.3561	13.4632	44.4228	13.6522	46.6254	14.0396	46.2903	14.0456	45.7937	13.9214	45.6472	14.8582	48.0115	13.7147	47.2791	11.8941	45.3994
1310000	-14403	2	8180.6	1.50397	45.6247	1.03364	46.8416	9.82385	47.5489	16.0455	44.3056	21.6069	44.4663	22.0624	41.7413	17.0195	43.6228	15.199	44.0531	16.8031	45.1749	15.959	44.5535	13.1393	43.0613	13.2206	46.0184	16.3445	45.6476	16.4597	46.1184	16.2356	46.618	13.8189	46.3047	13.0917	44.7621	13.4473	45.5903	13.2423	45.7763	12.0901	46.104	11.5203	46.3066	13.0371	46.6264	13.9059	44.2562
1320000	-14449.2	2	8384.85	7.50389	50.6268	4.36617	52.0111	9.09896	49.3828	19.4844	46.9817	19.9137	45.8548	18.4013	44.5086	15.8245	44.2212	14.9266	44.6299	16.5471	43.7812	16.5121	43.5806	17.0731	45.462	13.5155	46.1949	15.5496	45.4696	17.9646	46.2794	15.5659	44.7047	10.7269	45.4669	16.0589	45.9358	14.6148	45.1677	14.7204	45.2771	16.0075	46.56	10.1725	44.3439	13.9557	47.3397	15.1084	48.3819
1330000	-14366.6	2	7733.32	13.8011	52.0043	14.0918	52.0274	11.4685	48.1937	16.1069	43.5685	15.5903	45.3957	16.9458	45.549	14.8382	47.3993	14.7309	47.2393	14.2749	46.7364	14.73	47.1843	14.2701	46.9508	16.5268	45.3582	10.333	47.7867	9.10671	46.5711	10.3163	45.7296	10.6462	45.4259	11.5061	44.8992	15.5475	47.858	15.6247	46.5055	16.1893	46.7197	14.8536	46.2916	12.886	47.0027	13.1812	46.4565
1340000	-14417.5	2	8660.55	6.9951	49.7772	4.71942	48.2653	11.6298	44.94	17.1811	42.2563	18.0676	45.9959	18.2911	46.644	18.1484	46.5648	17.5125	45.9991	15.5124	45.5188	15.6144	46.346	17.0903	45.0285	14.2137	45.6279	16.1202	46.0157	13.3524	47.4951	13.215	46.0071	11.1748	47.8032	14.6504	46.8944	14.5578	46.1349	14.0812	46.8679	12.5146	46.2639	14.0556	45.5382	13.0669	46.8041	13.2474	46.4985
1350000	-14409.1	2	8302.59	0.35702	50.3115	4.58201	50.6235	8.11614	49.0299	14.6129	46.9027	14.3116	43.7467	14.4559	43.8228	13.7098	44.8511	12.196	45.3762	12.3441	47.8049	13.4334	47.2646	12.6196	45.3856	13.3529	46.342	10.7111	46.5447	12.4296	46.6404	10.9922	47.137	10.8117	46.2218	13.2914	46.5836	11.7948	46.9009	11.7234	46.8084	12.1289	47.4395	13.6964	48.6455	13.7347	47.0559	14.7198	48.8584
1360000	-14435.7	2	8673.01	16.7125	51.4114	12.9243	52.8578	10.4774	48.3537	18.0188	47.2597	17.6063	43.4288	18.1055	44.4813	14.7686	44.3888	15.5114	45.1382	14.81	46.7006	15.6012	47.0911	13.7391	47.9585	14.9992	46.5799	12.5672	45.9881	14.6871	45.9481	16.0139	47.8995	16.2878	47.1455	13.702	46.3689	15.6867	45.0718	14.2268	44.9253	14.7194	45.0788	14.028	45.7822	13.2751	47.1102	14.1294	43.9702
1370000	-14413.7	2	8107.94	2.77103	46.792	1.14966	46.1979	7.64265	46.1785	17.099	43.784	17.8714	44.7691	14.46	43.9608	14.7321	46.9853	16.488	46.9644	14.9639	45.5773	16.2677	45.4164	15.596	45.4543	15.1519	45.9116	17.2945	45.8429	13.4583	46.4175	13.7553	45.3964	11.716	45.3895	14.5274	47.5544	15.0891	47.1281	13.8843	47.4707	13.371	49.202	14.3265	48.4721	13.143	47.1549	12.0903	45.8132
1380000	-14434	2	8133.56	17.2967	45.3192	14.3417	45.3826	15.3092	43.9389	17.4333	42.6817	18.3316	44.3866	18.2629	44.7334	13.9358	44.9365	15.4486	45.3704	14.9821	46.229	14.8407	45.973	16.1952	45.9516	14.906	45.971	15.5332	45.7524	16.526	44.8471	16.7931	45.8652	16.0509	46.1703	13.7974	48.1998	15.1794	45.6231	16.2253	45.5342	15.9459	45.2942	15.5019	47.2017	14.3592	47.4829	13.2383	46.3204
1390000	-14488.3	2	8901.68	2.07771	49.9112	4.09032	49.1932	8.16767	48.7046	12.4189	49.5513	17.524	45.377	15.4003	45.9654	15.5872	45.473	15.6203	44.9013	15.203	46.4263	15.8094	46.3603	14.3188	45.3223	14.0066	46.0936	14.7195	46.0472	12.7691	45.5187	14.0227	43.9352	11.6221	44.1132	12.2315	46.1789	12.4359	43.9574	13.4749	45.225	14.276	44.1835	12.9094	47.788	12.2312	46.503	13.9728	43.8467
1400000	-14394.9	2	8170.51	11.3585	47.5951	7.33727	47.0845	10.3704	45.5481	18.7365	46.5989	16.9865	46.5842	17.7179	45.2752	16.6855	45.7786	14.8623	47.1014	13.4051	47.2015	14.136	47.1947	11.1502	46.6609	15.7761	47.1666	13.6348	47.343	14.5775	47.7251	14.8618	46.016	13.5803	46.365	12.3304	48.0572	16.2601	47.2538	14.0222	47.031	13.9058	45.351	12.6389	47.0176	13.4647	47.9927	14.6085	46.3932
1410000	-14387.1	2	8300.16	9.0601	52.7383	8.84745	49.7732	10.7259	48.7174	17.3814	47.7977	18.6333	45.5288	14.0982	45.0322	12.7451	46.8191	13.3549	45.764	17.2491	46.8822	16.3518	46.6119	16.961	44.5714	16.7102	47.7261	15.485	46.3531	14.9202	44.8263	13.4298	44.9881	13.9485	46.6457	11.4933	46.7773	11.8494	44.9967	12.5236	45.4035	13.714	45.2946	12.4284	48.3658	12.994	47.5108	14.29	47.1992
1420000	-14441.6	2	8149.76	16.3053	47.892	13.0168	45.2425	12.1381	46.3344	17.7693	44.2239	19.2207	46.0339	18.5163	44.7028	15.5573	43.7097	14.311	44.2367	14.8758	44.5136	15.7086	44.2789	15.3498	44.5998	15.7952	46.0883	11.7997	46.3662	13.501	45.6402	12.4274	44.3174	12.6929	44.0105	11.9983	47.3251	16.3853	45.7704	14.4989	45.4023	15.529	44.7755	13.0736	44.8407	12.628	47.9078	14.9476	45.2558
1430000	-14446.3	2	8839.67	7.60428	47.5203	10.2076	45.5608	12.472	45.2153	18.3308	43.6301	22.4047	45.3787	19.2672	45.4499	17.822	46.3745	15.7185	46.7623	15.5857	45.8908	15.3076	45.6414	16.1244	45.7506	13.6514	47.2183	13.7707	45.3243	13.5642	45.6096	13.5201	46.553	11.5679	45.5151	16.5798	45.4184	16.4352	47.566	14.8384	47.0566	14.0449	47.0953	14.275	47.1483	12.9962	46.458	15.6122	47.5378
1440000	-14452.9	2	8932.68	4.70973	49.2158	3.63236	49.9885	8.09258	46.6338	18.8593	48.7598	21.7832	46.8826	19.2353	46.6097	13.8525	46.6766	11.4428	46.4505	12.1776	46.0826	13.6053	45.3958	10.4546	44.7607	14.6101	45.3342	13.3927	46.4154	14.9005	46.8949	12.9218	46.9575	13.9747	47.4023	14.0935	44.3511	11.1879	45.2828	13.6484	45.5412	13.6097	45.6504	13.1992	48.6997	12.1973	47.3617	13.0076	45.6276
1450000	-14386.2	2	7859.6	11.9589	51.6592	10.0795	50.8519	10.6696	49.0182	12.9162	46.6821	14.626	48.2406	17.1952	46.8438	17.1833	47.101	14.6137	48.3246	14.4961	46.5702	13.5297	46.7824	16.3245	44.6229	16.1584	46.0287	13.8706	44.5623	14.7539	45.5958	12.6882	47.0529	10.7194	46.1207	13.7594	43.5373	12.4945	47.1397	13.2143	47.497	13.1399	47.3089	12.3114	46.6275	12.8634	47.2199	12.5068	48.4026
1460000	-14461.2	2	8843.98	9.42711	48.013	9.57389	50.1921	10.769	47.7132	18.3081	47.5952	16.2298	45.1182	14.9372	46.5442	14.3829	47.3075	13.3636	47.6014	13.7047	46.5036	13.1804	46.775	14.2086	44.5938	13.3164	46.0153	14.4799	46.4043	14.7351	46.9695	14.4311	47.9537	14.9156	44.6616	12.7715	45.7127	12.6791	46.9518	13.9606	47.1992	14.0196	47.9593	15.6937	46.6426	14.1398	46.9355	12.9361	45.829
1470000	-14412.2	2	8534.52	7.17602	53.5574	9.0649	51.2677	0.471772	47.3316	15.4372	44.8338	15.4345	45.6086	14.8499	47.3683	14.4172	49.2359	13.6185	47.3897	12.7421	47.2902	12.8831	46.1588	12.8805	45.4323	13.9144	45.5518	11.4708	44.8037	12.4815	46.0923	11.5529	44.8157	12.6935	44.4605	15.4549	45.4365	12.6231	46.2883	11.0288	45.9521	10.2286	46.4098	10.9085	47.0295	13.5448	46.8704	11.6665	45.946
1480000	-14417.6	2	8580.73	13.5837	48.779	13.6653	45.8041	11.932	48.0444	21.2376	45.8296	18.2429	43.8236	17.891	44.1616	16.0176	42.2753	14.361	43.7695	13.8798	43.7593	13.582	43.3399	13.1052	44.9475	16.0206	45.2638	13.6066	45.811	14.8236	45.1344	14.5269	45.0166	14.8403	45.5786	13.657	46.8719	16.5539	45.0651	17.0466	45.581	15.3643	45.9643	13.9884	46.0373	13.5273	46.5612	13.4781	46.2902
1490000	-14400.3	2	8317.5	10.4852	49.5357	9.01706	48.1901	11.7289	46.9999	20.3841	44.7511	16.4155	45.6557	15.7446	44.5285	13.1036	46.4014	12.6085	47.5321	13.4523	48.5321	13.9669	48.3057	13.5574	45.1569	13.9105	45.4766	13.0407	48.6476	13.7489	49.096	13.1043	45.6442	11.7191	45.8861	14.9467	46.8503	11.923	48.2861	10.1051	47.673	12.6741	48.6654	13.6429	48.2862	13.5687	46.2588	13.9328	48.598
1500000	-14381.2	2	8165.83	2.46641	44.5966	2.74855	46.6371	10.666	45.4069	17.7181	47.0594	18.4996	45.8766	18.2583	46.1157	16.2324	46.6956	12.5922	45.49	13.8846	47.0194	12.8884	46.4894	13.8987	46.1662	15.6687	48.2051	15.3044	45.5681	14.9526	45.8926	12.784	45.0106	13.9331	44.6403	15.4812	47.2275	12.7484	46.5396	13.4051	47.3637	12.5274	47.0292	12.1698	48.0006	13.0573	46.9518	10.3075	46.9288
1510000	-14403.1	2	8510.73	4.34129	47.6053	5.59218	48.8757	11.0473	48.2614	18.3113	48.4	18.4341	45.3104	16.524	44.6539	15.5395	45.9286	14.4087	45.3849	12.566	44.6078	13.5871	45.0797	14.2397	44.4715	13.3676	45.0118	12.8669	46.4862	13.3914	47.0677	12.8831	45.8737	12.5348	46.5628	12.3895	47.7758	14.4488	44.9679	14.6262	44.6632	13.6832	45.1196	14.4289	44.7617	13.1822	46.6062	11.3181	44.9878
1520000	-14382.4	2	8324.34	12.3511	48.1456	12.7329	46.519	8.98388	49.9112	15.5065	49.0429	16.4208	45.1124	13.0439	45.0647	12.7091	45.0853	13.1763	45.4887	13.4276	47.8071	13.2335	47.3118	10.1377	47.1465	13.4755	47.222	14.0441	48.7413	11.9275	48.3269	13.2287	46.6175	12.1254	46.4373	16.6055	48.4264	13.1892	46.6004	12.1764	45.9094	11.8405	45.6455	12.3593	44.9774	13.7638	46.3665	12.5348	45.2679
1530000	-14439.1	2	8854.83	3.60586	49.3862	1.39538	52.7344	8.68821	49.0267	16.5336	45.0631	21.4883	44.5889	19.5066	44.602	16.2458	45.543	16.2488	44.3495	17.4369	44.4462	15.5761	44.004	18.078	44.5718	16.2756	45.9413	16.0462	44.995	16.032	47.2035	15.5626	46.5401	13.7923	45.3258	12.3765	47.4294	14.7142	44.1765	14.5727	44.5965	11.7272	44.8747	10.7654	49.1361	12.7255	47.1747	11.7036	44.4649
1540000	-14413.9	2	8628.02	2.07863	50.705	2.05157	50.6698	9.33547	48.5803	15.1988	45.9049	18.7675	46.2797	18.5696	46.258	16.3531	46.3617	14.0996	45.3461	13.4698	46.4092	14.0436	46.2524	11.3307	44.5062	14.4879	46.3902	12.9942	44.7291	14.4274	45.6194	16.133	45.4861	13.2367	46.9888	11.7428	44.3218	12.5709	46.641	13.7595	46.2687	14.5832	45.2555	14.7261	45.4656	12.8595	47.0149	14.0141	42.8017
1550000	-14411.7	2	7912.87	6.02771	49.4805	6.48685	48.1451	6.87806	45.9012	18.7902	46.3577	23.5914	45.083	19.7434	43.1375	19.9701	44.4528	14.0819	44.8683	13.7285	45.1444	12.7536	45.2584	11.0873	45.1968	14.602	44.7589	14.0539	46.5235	15.4451	47.0536	14.7057	44.6772	11.8087	45.0502	15.5964	46.3526	15.5028	46.3349	13.7693	47.1116	14.134	46.6654	16.1437	45.3276	13.4869	46.6543	16.0909	47.4112
1560000	-14382.8	2	7767.06	14.1364	50.757	11.8222	48.9173	9.24929	46.5726	18.231	45.8229	17.6353	45.1315	17.3171	44.9909	16.4928	46.372	16.2361	46.6006	14.8961	47.5139	15.184	47.3093	16.9074	45.8419	13.4674	46.2474	16.1658	46.912	16.6369	47.4293	14.311	46.233	15.8512	45.0823	14.688	47.5959	14.2948	46.5787	12.8953	47.6054	12.7129	47.4736	14.9654	47.5967	12.5787	47.2495	13.9086	47.695
1570000	-14446.5	2	8345.93	14.9205	47.6616	10.0227	47.3823	8.83462	46.5476	19.5166	46.1431	16.4115	44.6538	17.0131	44.6404	16.7147	45.4029	16.1341	45.3696	14.4474	45.621	14.6373	44.9915	14.4137	45.9266	14.813	45.3972	14.2767	45.3361	15.1022	45.597	12.6274	46.4004	11.896	47.1674	16.2797	45.452	17.3466	46.8265	13.2755	46.6947	13.0984	46.9583	12.9112	48.2478	12.0903	47.9592	13.5206	45.1688
1580000	-14443.1	2	8437.64	10.9573	43.4959	10.5314	42.9802	8.65146	49.1371	19.1387	46.8834	19.2716	44.8145	19.1803	44.7661	16.1341	45.2614	15.9012	44.1427	14.3456	46.1083	14.7007	46.7251	14.4383	45.7095	14.2676	48.2278	16.911	45.4123	16.5459	47.153	12.9722	44.4782	14.8375	44.6322	14.0756	46.0871	14.0247	46.0733	13.1855	47.7221	13.4249	48.1921	13.6322	50.043	13.1366	47.4136	14.6433	47.4736
1590000	-14409.4	2	8526.89	18.7078	44.8905	18.2376	47.8646	13.7314	48.3922	16.7615	45.9457	19.0447	48.5927	16.3662	45.4543	14.0901	47.4094	14.3032	48.2206	13.9698	48.3258	13.8819	47.8605	12.9219	47.5485	13.7181	45.0321	15.066	47.5181	12.4686	47.617	11.8193	46.6924	11.5397	45.9728	14.2106	44.2349	12.1585	47.2214	11.8685	47.6775	14.0254	47.1787	14.2105	49.1614	12.5675	47.3196	14.5222	46.4575
1600000	-14434.2	2	8316.94	6.49817	47.3058	4.21639	47.7612	9.07069	45.7366	19.5595	45.098	18.9024	43.1301	15.4583	43.7977	14.1649	45.0342	13.4289	46.203	16.2967	46.3156	16.0794	46.3651	13.8479	47.0823	15.4092	47.6968	13.7736	46.052	17.0854	46.0823	13.9301	46.1173	13.6487	46.5018	15.9874	45.0198	14.5	45.8932	14.2247	46.2819	13.788	45.6229	15.4177	45.1511	12.9561	48.4379	13.4407	45.6829
1610000	-14404.5	2	7958.06	-3.10891	52.6125	0.750443	52.0709	7.00104	47.7378	12.3092	46.7284	19.4029	47.1679	22.3722	44.8632	17.0963	44.7006	16.3794	46.0331	15.7625	45.7101	16.6978	45.7219	16.3227	44.0742	14.6676	46.4104	15.8559	45.5395	16.6957	45.9793	14.5085	44.6845	11.2251	46.4693	15.4945	45.6736	16.037	46.9859	15.6625	46.526	16.5772	46.5065	14.6129	46.2833	12.7938	46.9452	14.32	48.2819
1620000	-14376.3	2	8372.84	7.28069	50.0539	4.88952	50.1178	7.9401	50.4165	14.5503	46.4267	19.7272	47.2149	19.7093	46.1815	16.8289	48.4831	14.7461	48.9038	14.2273	48.1795	14.9466	48.7223	13.0469	48.6366	13.6748	47.3011	13.4354	47.2162	14.1995	45.765	12.7606	45.67	12.5012	46.1165	15.695	45.7843	13.5853	46.7894	11.0441	45.1534	10.7463	45.2263	12.9503	46.16	12.0641	47.4919	12.3604	46.2658
1630000	-14369.7	2	7836.34	8.47755	45.5002	8.96653	47.4466	9.63909	47.6714	16.1778	44.5562	20.1881	42.7716	21.4323	42.1691	17.7662	44.0388	16.2348	44.3627	14.5751	45.6823	14.362	45.7942	13.6317	44.9128	15.8032	46.5972	14.4769	45.2937	11.7944	44.8154	12.8905	44.8058	14.3386	44.7961	12.4103	46.5884	15.0931	45.6039	13.3622	45.4127	14.5483	44.8186	9.89293	45.5921	12.3402	47.0248	13.8126	45.7158
1640000	-14419.5	2	8495.44	5.65616	49.761	7.04784	50.6719	6.29407	47.9829	11.1951	48.7281	16.0504	43.8145	14.7219	43.1673	16.8076	46.189	15.8138	46.6303	13.399	46.375	13.9738	46.2329	13.8406	45.846	15.9945	45.8425	15.5844	45.6448	15.1491	47.2511	16.7979	47.5546	15.6714	46.4578	15.0427	46.1401	14.582	44.6748	12.3712	45.0543	14.1324	46.3791	13.3388	45.9634	12.401	47.1825	15.3496	48.2481
1650000	-14403.7	2	8587.19	9.69524	47.9595	7.52914	48.4676	11.7631	45.7789	17.242	45.2777	19.7336	42.8425	21.0676	44.0832	20.0593	44.1977	18.3566	45.9617	15.9852	46.5425	14.8687	45.8711	13.0578	45.027	15.8131	47.391	15.6862	47.6038	13.6099	46.3793	11.2402	45.8551	12.0727	45.3155	13.4154	46.3378	16.0471	46.6409	14.9246	46.3112	12.4258	46.5844	12.7297	49.241	13.5036	46.8705	10.9694	46.403
1660000	-14400.8	2	8575.35	11.6114	47.1563	11.4738	47.0996	12.7867	48.3079	20.0265	46.9597	15.2651	47.3014	15.3884	46.6204	15.323	45.7344	13.261	46.2757	13.2931	46.0816	11.6772	46.1824	15.2648	48.212	14.6083	46.5716	14.5792	47.7526	13.7379	46.5101	13.4184	45.7352	11.5352	46.4754	15.6923	46.9082	12.8505	46.6888	12.2953	45.8537	11.4167	45.4998	8.80645	46.2315	13.6095	47.0484	11.6322	46.086
1670000	-14406.6	2	8231.53	4.62468	46.974	7.47059	46.2905	10.1572	46.54	20.5398	45.0271	20.5706	45.6038	17.3212	44.864	14.8173	43.746	14.8122	45.087	15.1044	44.0051	16.0636	44.1269	18.7936	43.1902	16.3802	47.0801	13.9167	44.6622	12.9653	43.4791	13.9911	45.9651	11.0024	46.6148	13.0547	45.0033	15.9647	44.3917	14.01	45.7244	14.4069	47.2824	11.2207	46.0595	12.767	46.3026	12.9493	46.096
1680000	-14397.9	2	8117.11	4.03332	48.3438	4.62616	46.969	7.04035	50.3628	15.6427	48.0916	16.3562	45.8627	18.9921	45.5263	16.1605	46.2192	15.6444	46.327	16.3553	46.5584	16.228	46.6368	15.3224	46.0923	16.4292	45.743	16.4896	46.4171	14.8442	46.3739	15.6039	44.9695	14.6936	44.4124	13.4647	43.6127	15.0694	46.5331	16.5422	46.2828	13.362	46.6294	13.4066	47.6644	13.6186	47.4352	13.9786	46.3204
1690000	-14452.4	2	8506.43	6.83022	46.9674	7.18839	48.6817	14.3891	47.2326	19.3634	44.9281	19.3585	44.4451	18.2558	43.5487	17.1103	43.8929	13.2157	43.7941	14.1712	44.1071	15.4091	44.3578	13.8566	43.9424	15.3612	44.3732	16.4152	44.7809	13.8497	46.6788	12.6027	46.2102	12.7967	46.7665	14.2598	47.673	13.8557	44.6299	11.8659	45.5279	12.7484	46.124	13.1782	44.9045	12.7688	46.4953	13.7111	44.9491
1700000	-14414.7	2	8283.94	7.34689	46.2747	7.01905	45.5597	9.40669	44.555	13.9097	44.0744	14.7749	44.2946	14.5553	45.7487	13.9999	45.5684	15.1579	46.3471	15.7805	46.2609	15.4923	45.8572	16.2129	45.6519	14.9813	45.5619	15.2286	45.0849	13.8862	45.8094	12.5796	46.6093	14.9482	47.493	15.1537	44.4527	13.42	46.2454	12.4913	48.1437	13.4116	48.3866	13.0144	47.8781	13.1009	47.4992	13.5402	48.1465
1710000	-14422.3	2	8233.97	1.8949	52.7652	6.18485	54.6666	8.30239	48.8851	12.7013	47.1181	16.338	46.8069	14.173	46.0177	13.3168	45.1787	14.2442	45.4336	15.0581	45.4016	15.4089	45.2416	13.6961	46.7595	14.7406	45.5829	16.9031	45.9438	15.8649	46.9956	13.8269	45.1174	14.1378	44.3481	14.8012	45.337	12.7855	45.4662	14.2163	47.4714	11.9311	47.4445	14.4118	46.5854	14.2646	46.9992	14.1152	46.5254
1720000	-14392.4	2	8545.81	13.5847	49.4629	10.7769	50.8552	7.49836	47.0525	16.5309	44.2509	17.7758	45.0029	19.6912	44.4716	17.736	46.3543	16.9592	45.8035	16.6464	45.378	16.3578	46.1058	15.5181	48.1602	13.5905	46.1585	16.4449	44.7687	16.9061	44.9036	14.0187	44.6715	12.676	45.2567	12.798	46.0778	17.6534	45.6892	17.0715	44.8127	16.9743	45.7764	14.5557	44.4103	12.444	46.7953	15.3077	46.112
1730000	-14448.1	2	8558.93	-1.42346	47.5957	2.86213	49.2566	4.75619	47.8723	19.2301	49.3487	16.0644	45.6018	16.1201	43.2437	14.9912	44.8977	14.6566	43.6899	16.5408	44.7846	15.537	44.6602	13.5681	45.4149	14.334	46.5475	17.784	47.478	15.5563	46.3672	12.6014	45.7087	13.8575	46.5836	14.522	46.287	13.7247	44.3205	13.2411	45.3356	12.6299	46.6251	9.83609	47.3182	12.6135	47.4574	12.8634	46.1683
1740000	-14414.6	2	8721.51	1.17598	43.8091	1.56398	47.4355	8.92423	45.8741	20.0731	47.9846	17.9591	45.6556	17.723	46.0588	13.8022	46.5717	11.9811	44.6298	13.2238	44.877	13.7491	44.5984	14.8002	47.5154	16.6248	48.6421	14.8218	45.0917	14.194	46.0985	11.0167	45.997	13.2313	45.7654	12.1456	44.7705	13.0628	44.8598	11.1161	45.3174	11.0337	45.1933	7.2175	44.9794	12.942	47.6838	11.421	45.7375
1750000	-14427.6	2	8508.98	7.8809	45.5932	9.94068	45.8566	10.7098	48.1781	17.5312	48.3323	23.0071	45.3552	22.6244	45.7764	18.8269	45.9395	17.5938	47.6691	16.1486	46.3641	17.7803	45.2874	18.3524	40.9763	14.1705	44.3328	12.9983	46.2936	11.8979	46.5867	11.6896	45.8263	10.8186	45.1047	13.4228	46.2768	16.1294	48.6014	12.9754	47.9562	11.8543	48.4634	10.0331	48.8498	13.7092	47.1431	10.5978	47.1031
1760000	-14411.1	2	7887.63	9.48387	48.8996	5.78901	48.7028	7.82802	49.7732	11.979	48.1905	17.0426	44.7037	16.0289	43.5252	13.1799	44.6633	14.711	45.3001	15.5773	45.2106	15.3724	45.2213	16.5281	45.2505	13.1411	44.5701	14.48	46.0491	13.0512	47.5562	12.5881	47.1377	13.8773	47.0345	12.7038	46.0067	12.363	45.402	14.2488	45.8913	13.6396	45.1511	12.1646	45.2617	13.8286	47.0984	14.0542	46.5281
1770000	-14444.8	2	8526.25	-0.536671	45.2191	6.24883	44.711	7.60573	47.2167	16.488	46.9599	19.6318	47.9518	17.3141	46.1131	14.9454	46.7854	16.4982	46.4538	13.3208	46.2837	14.317	47.4231	13.7792	47.1053	16.5211	45.5428	13.0632	46.7324	11.3283	45.9337	11.3424	44.8961	12.1792	46.1816	14.6182	44.7299	15.4782	45.6533	13.4992	45.311	11.5821	45.9388	14.0973	46.8288	12.7594	47.707	10.7332	46.1802
1780000	-14364.1	2	8045.16	5.9472	42.7651	7.76502	43.6284	8.04451	46.1599	12.23	48.843	14.0876	47.4531	14.6729	47.9253	14.9749	47.4201	15.7526	48.2235	14.1848	47.2186	15.074	47.2935	16.0222	46.0247	15.1414	46.012	16.0396	44.4424	14.336	45.6504	14.0749	47.7709	12.8702	46.4459	12.7754	47.8722	15.974	47.8056	12.7346	47.7034	14.272	47.1541	12.4812	48.4174	13.5734	47.0475	14.2352	46.7232
1790000	-14436.9	2	8153.93	1.02531	48.308	0.883174	46.3367	8.59166	45.6382	11.2448	44.6482	15.4292	44.8166	15.7389	43.3943	14.1994	45.1198	11.3864	45.4033	12.8045	46.2892	13.6866	46.5659	14.2475	43.3471	16.0885	46.526	13.8037	48.5532	12.1879	47.6974	13.8289	47.4862	12.6876	47.8992	12.5486	48.2089	12.6532	45.2153	13.4358	45.5397	12.8953	44.5967	13.3127	46.5286	12.8866	46.5353	12.8594	44.4167
1800000	-14411	2	8977.75	4.78289	45.9527	1.18279	46.9724	8.1167	47.3479	18.8475	46.0831	20.98	45.952	19.6383	44.946	16.1134	44.6428	15.4279	45.7219	13.1062	46.9602	13.9712	46.9546	14.8184	46.68	15.4713	46.0776	14.7624	45.0428	12.721	45.0793	11.8988	45.1958	13.5038	46.4727	15.3332	48.4498	14.7458	45.8643	14.2699	45.3029	13.4945	45.6753	10.5191	45.0558	13.3623	47.1472	12.3595	45.1639
1810000	-14451.6	2	8858.63	9.50937	50.866	6.4821	50.3153	11.3471	48.6208	18.0793	47.7321	21.3768	44.0899	18.8105	41.3379	16.7227	42.1825	17.4362	43.5798	14.9151	42.8165	15.6341	43.1228	11.8566	45.413	13.692	46.4048	15.3164	45.9422	16.6476	45.2262	15.869	45.8169	14.94	45.4223	12.7526	43.3977	17.4896	45.9088	16.2983	47.2769	16.18	46.5872	13.668	46.1975	12.6532	46.4297	16.0311	48.0534
1820000	-14396.4	2	8521.04	12.2406	46.6489	8.88852	46.7858	11.6596	47.4895	17.2182	47.1315	18.7932	43.8823	18.6054	45.6959	18.2	46.4627	16.5374	45.1408	17.5662	45.6579	18.6049	45.8427	16.9322	45.9721	16.9479	44.9267	15.7153	44.7569	14.2576	44.8162	13.1596	44.7757	13.6371	45.3193	14.3506	44.4525	13.9329	47.6795	9.95176	47.2518	11.2937	47.2196	12.1187	47.8545	13.7879	47.0327	11.8848	46.8045
1830000	-14440.7	2	7869.73	4.6845	48.3376	6.70431	49.3134	11.0152	48.1887	13.9959	46.729	18.0737	45.488	17.4427	44.8062	15.9871	46.3583	14.2091	47.3665	15.1511	46.3015	17.5995	46.3684	17.7978	48.2369	16.1531	44.5479	15.3422	48.0071	15.2196	46.4536	12.1444	48.1189	13.5257	47.3274	16.1931	44.837	13.2901	47.1614	12.792	47.0003	11.7669	48.2744	14.2115	47.7972	13.5501	47.6211	12.3485	49.8183
1840000	-14394.1	2	8354.96	7.38627	46.9269	3.85538	46.2649	7.44844	49.0834	17.511	45.2178	20.8707	44.3963	19.2269	43.1129	17.5625	44.2789	17.1984	45.4028	17.7088	44.9251	18.3358	44.8901	17.0017	45.5406	16.8242	46.7928	16.2415	46.7005	17.569	47.2162	13.1697	45.5078	14.6348	47.061	13.2437	48.3932	16.4186	45.798	14.6827	46.16	13.0556	46.4632	13.7264	47.9408	12.661	46.4778	14.1006	48.0298
1850000	-14462.2	2	8723.19	-4.92905	55.2048	-1.03813	53.4423	4.19891	49.3385	15.998	47.299	21.7184	47.4838	21.0091	45.868	17.6259	45.718	16.2946	45.9017	14.8316	47.9394	15.5723	48.3104	13.7382	48.7769	13.1853	47.2085	15.9068	46.6353	16.9747	45.6074	14.2783	46.846	15.3036	45.7264	15.4885	45.5685	16.0075	45.6629	15.3256	46.09	15.2342	45.67	13.6622	47.8597	12.8926	46.9438	11.0361	46.1391
1860000	-14445.7	2	9242.44	8.44098	48.9317	9.48095	46.9763	6.7461	48.0902	15.6189	46.1861	16.1635	42.7088	16.1409	44.1028	13.743	45.7331	13.0548	45.5355	13.8579	46.1487	14.6897	45.5867	14.5967	44.4714	13.6663	45.9994	14.4963	46.5402	15.4965	46.8463	13.2038	47.515	12.7401	46.784	13.4996	46.4405	14.2646	45.8719	13.3461	46.0998	12.1022	47.1043	13.0247	48.9203	13.917	47.4347	10.707	48.274
1870000	-14396.6	2	8047.24	5.34058	51.8407	8.36346	47.784	5.91188	48.0295	13.3797	45.3482	16.3981	47.3739	18.0182	45.6614	16.0362	45.607	14.2642	45.6611	14.5049	47.3574	14.4423	47.4049	16.4081	46.5613	13.9748	45.0651	13.032	46.2022	15.19	45.7854	13.7904	47.0161	12.5266	47.5372	15.7618	46.1057	13.1731	47.8292	15.0456	47.3256	14.1152	47.0849	12.8038	46.5322	12.7221	46.6519	14.8311	45.6361
1880000	-14387.2	2	7956.17	6.28568	51.8951	2.57801	51.4755	8.8782	44.2953	9.32237	44.2912	16.3476	44.4884	16.9315	43.7557	14.4504	45.4078	12.9294	45.5464	16.1144	46.216	16.815	46.5495	15.6337	45.9012	15.6876	46.4704	16.0191	46.1499	13.5607	47.2612	13.4759	45.3619	14.0111	45.8308	12.177	45.8681	12.7283	47.8412	12.4163	48.6145	12.1418	48.5492	13.2532	47.602	12.7627	47.3084	11.4032	47.4036
1890000	-14386.2	2	7583.62	2.56995	47.245	6.2886	47.8592	8.18932	47.6297	15.3264	47.1804	15.1083	46.5937	17.7173	45.5532	17.0458	46.5181	15.1466	47.3179	15.6299	47.9122	14.5407	48.3053	13.3803	46.9422	14.0284	45.5081	13.9021	46.5327	12.7323	44.9913	13.4451	45.7887	11.65	44.7741	14.226	45.5865	13.5328	47.1692	13.6087	47.3092	15.0262	47.1023	16.3958	45.1878	11.7383	46.8242	12.1935	47.1611
1900000	-14395.6	2	8051.13	5.48766	44.9609	5.59604	45.6764	9.49679	45.7469	11.9131	45.1068	14.992	44.6865	16.5883	45.4174	14.2838	46.2597	13.9968	45.764	14.1863	45.2224	13.1106	45.6773	14.9715	48.3004	16.2351	46.7385	16.7437	45.6011	14.3168	45.6165	13.7872	44.1229	12.6586	44.0312	16.7054	46.6169	14.6359	46.9709	12.7449	47.5553	14.7283	49.1541	15.631	47.8741	12.9356	47.6007	12.6457	49.1651
1910000	-14399.6	2	8175.96	14.006	49.4669	16.668	49.2702	10.7754	48.5253	16.697	45.8275	14.0303	45.0391	16.2797	44.5625	15.216	44.3192	14.9823	45.5842	11.683	44.628	11.0928	44.6153	12.5956	46.4219	12.8307	45.528	10.2336	46.5318	10.8183	46.7629	11.4696	47.1457	10.0874	45.7545	13.7747	47.4388	13.5081	45.9597	13.1616	45.3764	13.6807	47.1546	13.4674	47.1694	13.3247	47.301	11.0767	46.5604
1920000	-14453.5	2	8557.43	3.40389	48.1606	5.33446	46.8882	10.0781	47.6479	16.5932	47.5957	20.5039	46.5621	17.0562	45.9299	13.3841	46.8725	13.0241	45.5829	14.3077	45.5695	12.6552	44.7032	10.7694	44.09	14.0763	46.341	16.2266	44.5578	14.8437	45.0109	13.7484	44.0803	14.2233	45.1353	11.8071	47.1148	13.0649	45.7185	13.3963	45.4483	13.4451	45.0176	15.5877	47.2411	12.909	47.4468	13.9679	45.3563
1930000	-14451	2	8283.86	3.29308	45.7851	6.74865	46.1832	8.8924	46.7435	14.6888	45.7176	19.275	43.7412	16.7892	45.4864	16.2364	46.1977	16.2789	46.9759	15.78	47.2042	14.6652	47.1896	18.4004	45.9152	16.121	46.5996	17.3916	46.996	18.1635	46.8439	16.5466	45.5748	15.2802	46.3177	17.9458	46.5346	14.9132	46.3669	14.5542	45.1753	14.9821	45.3518	14.7457	45.9686	12.8104	46.1131	11.7953	44.8214
1940000	-14416.6	2	8301.69	6.64951	53.3942	8.93526	52.9274	11.2546	49.677	17.0032	48.8229	16.7422	48.5184	15.6683	48.0748	14.818	45.6335	16.4437	46.5269	17.3816	46.3746	15.7635	45.503	15.8555	47.2066	17.0272	46.4769	15.8517	46.1837	15.8108	44.8556	16.3969	43.4918	14.8845	45.366	13.7462	47.2671	15.8866	47.4873	15.6074	46.8296	14.796	47.4644	14.9182	47.69	12.829	47.3348	11.6424	46.5941
1950000	-14401.1	2	8751.96	-0.44218	47.3185	1.63849	48.1972	7.60428	47.2439	13.4772	45.7901	15.4176	43.7816	17.6582	44.8533	14.1547	45.708	15.6082	46.0478	14.0628	46.2068	12.9632	45.3236	12.2523	43.8675	16.0566	47.245	13.7863	46.7655	14.6349	47.509	13.1346	46.3424	11.9183	45.6914	13.3598	46.5938	14.4768	44.712	12.7734	44.8986	13.202	45.5797	14.1192	46.0889	13.6927	46.5362	13.7694	45.9982
1960000	-14400.4	2	8718.37	-3.05567	46.4202	-1.96253	47.7259	3.9333	44.4912	15.8009	45.1113	15.7326	45.401	15.7812	44.1516	14.8091	45.0984	16.3286	46.8886	15.9131	47.8842	14.5841	47.6613	11.0223	44.3581	13.6381	46.603	15.0416	47.1082	14.4969	46.5526	12.9003	46.7955	14.0676	45.8283	12.4238	44.3543	15.0201	48.3316	13.7746	48.3926	13.8887	48.284	17.7579	46.4808	14.9005	46.0828	11.7805	47.5124
1970000	-14427.5	2	8568.95	3.62194	52.2025	9.91523	51.4155	13.6834	47.0789	19.0655	45.072	16.9315	42.3832	19.4694	42.2821	15.7083	43.3439	15.669	44.2918	16.4223	45.1428	16.1117	45.6315	17.7961	45.8641	16.2022	44.6755	19.1583	46.4207	19.5764	46.262	17.8368	45.1517	15.3077	45.1221	14.9022	45.4751	14.1861	45.7124	11.8813	45.5011	12.3153	46.1858	12.0511	44.2785	12.932	46.8669	11.49	46.4289
1980000	-14389.8	2	8023.67	4.55178	52.1802	2.67999	50.9093	5.36214	48.6877	14.6018	47.3541	16.2933	45.7362	17.7226	45.0807	14.4528	45.1208	11.6008	45.7591	12.1015	47.0656	11.9354	45.9544	15.121	45.2223	16.9603	44.7336	10.7443	46.5423	11.8544	46.7117	12.7556	46.3142	13.7013	46.1563	14.0035	48.6913	13.0018	44.9539	12.0385	45.9362	14.5412	46.3083	14.3115	48.0882	12.537	46.8135	14.8275	46.0933
1990000	-14388.9	2	8202.61	4.17093	54.8277	5.73652	53.5702	10.2724	51.4232	16.5762	48.1992	16.027	43.2869	18.3187	45.484	16.2021	46.6655	15.9632	47.5318	14.3964	46.4119	14.4225	46.3703	11.6334	44.8583	16.0612	48.016	12.1029	46.9007	14.758	45.8269	14.5588	45.9946	14.9244	46.4082	13.5522	45.2956	13.0546	46.381	12.7459	47.207	12.9973	48.0614	12.7813	49.0064	12.7208	46.8837	11.9307	47.8107
2000000	-14465.5	2	8828.1	9.28797	50.2418	9.90849	49.7625	12.4227	47.6984	24.2879	48.259	23.4354	46.7889	23.6072	45.9619	22.5243	45.0748	18.0562	46.9644	16.6057	46.6328	16.6861	45.3112	17.5395	44.9886	15.0024	46.8372	16.5035	46.3548	16.8935	47.111	13.4158	48.1736	14.5827	46.344	15.3686	48.5725	16.3136	47.5225	15.421	46.8905	15.6792	46.1679	8.85355	47.1509	13.0484	46.5532	14.8941	45.8405
2010000	-14423	2	8484.03	1.05603	44.6444	3.91369	43.9392	4.75143	46.4704	14.9115	44.7294	15.4214	46.5773	13.2377	47.2608	12.1898	47.1424	10.7626	46.7915	11.0494	46.9612	10.4624	46.2798	14.2788	45.5698	13.5322	44.8133	9.52456	46.6134	10.7256	45.935	11.9646	45.0862	12.9361	46.4281	12.2227	46.3184	11.098	46.3234	9.89685	45.8778	10.09	45.4204	10.761	48.2281	13.6781	47.3712	12.4396	43.8372
2020000	-14396.9	2	8335.52	3.63421	55.3437	3.38188	52.0829	8.81569	49.7714	15.008	46.2253	18.0874	46.5218	18.9094	43.4403	15.8555	43.4789	11.4257	46.2863	12.699	46.498	14.1974	45.8425	16.4914	46.976	14.8407	45.0659	12.5432	45.2632	11.5479	45.8614	11.4484	47.1175	11.0562	46.9933	13.0546	46.5454	13.3599	46.9353	12.9613	46.0958	12.6922	46.1578	14.8759	48.0963	13.6863	46.8711	11.9292	45.1546
2030000	-14443.2	2	8434.37	5.21956	51.7595	4.20557	51.5593	8.53796	45.9258	14.9832	45.9236	17.933	44.6794	18.387	44.4427	13.2233	45.8977	15.5254	46.7661	15.3294	47.6611	13.4928	47.5231	10.4237	47.5238	15.8358	47.7849	13.6128	47.2192	15.7013	46.0665	12.1107	45.5177	10.4725	46.9618	13.3633	43.9843	14.9741	46.8553	12.2058	47.0022	11.3438	45.5725	11.1038	46.7991	12.4757	46.6566	14.4268	44.9566
2040000	-14392.7	2	8303.72	14.6046	44.8675	14.3685	46.5197	11.4066	47.3654	18.9282	47.6676	19.1221	45.5785	18.7651	48.3106	15.6643	47.7988	14.1717	46.3342	13.2946	45.7291	12.9609	45.3062	13.4066	46.5104	15.6573	46.0915	12.1009	46.7617	12.4353	46.4461	12.6764	48.5804	11.2954	47.6784	13.9696	46.8326	15.3565	46.4212	13.515	47.2196	13.1084	46.8308	12.433	47.4863	11.6959	46.7988	13.5669	47.709
2050000	-14413.7	2	7950.99	5.32587	48.1331	5.6588	47.5641	10.2453	45.285	17.5162	43.4482	20.1409	44.1892	18.8659	41.6841	15.6052	43.8386	15.3169	45.1779	14.9266	45.7436	14.8975	45.1493	16.6946	44.4242	14.4258	47.1083	13.7325	46.3104	16.3784	45.0414	15.7024	45.5271	15.8194	47.1287	14.6122	45.0491	13.5152	44.9319	10.7473	44.7246	11.8166	46.2233	13.7321	46.5307	13.4675	47.2749	14.6874	44.6981
2060000	-14418.1	2	8384.32	9.20718	46.7973	10.0014	45.3026	16.3531	45.9725	18.3247	44.9373	19.0715	46.6897	18.6025	43.0174	14.1697	45.8734	13.9911	46.9042	12.4763	46.8896	11.4772	47.0725	10.4603	45.8063	15.2976	45.8124	14.473	48.2497	14.5871	48.3338	15.426	46.1048	14.2631	46.2289	14.8416	46.4643	13.6435	46.3836	12.5539	46.8049	12.1044	47.1412	13.1884	46.4737	13.4561	47.0975	12.2239	47.1053
2070000	-14414.2	2	8145.92	2.09167	45.9414	5.53133	47.9137	10.2052	46.4292	20.5921	43.2624	18.7212	42.7314	17.2757	43.5002	16.2899	45.1914	14.4891	44.1664	13.9535	45.9221	12.9448	45.9948	13.2611	45.2295	12.2039	45.5891	15.4074	46.7187	13.9354	48.0674	14.5965	46.5882	11.8052	46.3306	13.9516	45.861	13.2248	45.5203	12.835	44.7535	13.1132	44.9397	15.8473	48.0492	13.3474	47.3248	13.52	46.3418
2080000	-14391.3	2	8466.03	5.22818	48.2858	3.82173	49.4358	6.73107	45.1303	15.238	42.9228	20.7287	43.6752	18.7477	43.7178	14.6413	45.0309	14.1944	46.1487	16.5622	45.9509	16.502	45.2555	16.5471	44.6656	13.4734	47.5526	14.1525	46.5943	12.5412	46.1252	11.7597	45.2179	13.1225	44.1306	13.4075	47.3361	13.5947	46.4729	13.5578	46.5412	14.1275	45.9607	14.4975	45.1461	13.1667	47.0446	10.6849	45.8527
2090000	-14430.9	2	8325.24	13.7021	49.3482	9.30275	46.579	7.00254	43.2365	12.3503	44.2698	19.5433	44.7697	18.3321	44.8842	14.5328	45.6109	13.294	45.6938	14.5709	45.457	14.0993	44.9196	13.7648	44.0034	16.4825	45.3928	13.545	46.6556	11.18	48.1545	9.33379	46.0914	12.8061	46.3259	14.7561	46.5938	13.0487	46.4183	11.3078	46.7667	11.8785	46.5833	11.992	47.3894	13.0249	47.0645	12.5612	46.9043
2100000	-14420.1	2	8365.4	18.7465	50.3324	17.4064	50.4521	13.3926	50.3282	20.1511	49.5371	19.9205	44.2397	18.01	44.6044	17.5848	45.7593	14.914	47.6095	16.5508	46.5641	16.0892	46.4993	17.6222	46.0087	16.1029	45.7953	14.0826	46.9297	14.855	46.7583	13.918	46.1056	13.7811	45.4501	14.0919	45.5206	14.4147	47.5629	14.0133	46.4377	14.5225	46.8401	13.0626	48.6042	12.7182	47.097	13.9602	47.6417
2110000	-14439.6	2	8396.17	12.2034	54.0388	9.94976	54.6929	14.7495	49.6542	15.4836	44.581	19.9444	46.3027	16.8311	45.3114	13.4433	46.9132	14.2985	44.9885	12.9354	46.5222	13.3395	46.8647	12.4702	46.6537	14.7402	45.237	11.4631	48.2613	12.3897	47.7221	10.8674	47.2232	9.94738	46.4925	15.1542	46.4845	13.8963	46.4226	15.6396	46.28	13.9707	45.4012	12.2107	45.456	12.962	47.4136	14.03	44.9258
2120000	-14422.7	2	8463.33	11.321	47.9074	10.2345	47.6219	9.55047	46.569	20.4295	47.1283	20.855	46.789	20.3272	46.3452	21.4178	45.9204	20.2476	46.2901	15.3229	44.8289	16.0456	44.4794	14.6051	45.4372	15.5168	44.6076	14.2152	46.1659	14.6256	45.7076	12.6963	45.7441	13.0839	46.1057	13.373	45.7397	17.6011	47.0139	14.3992	49.2636	13.8546	49.1024	12.2354	50.8773	11.3111	47.092	10.99	48.9739
2130000	-14396.3	2	8004.28	2.94662	50.125	5.67216	50.0464	9.71578	48.0135	13.816	46.0124	15.9915	45.5406	16.8272	45.6751	16.2932	44.8105	14.5688	44.4153	15.9658	45.7555	14.9699	46.1705	14.7697	45.2659	15.539	47.5782	14.5083	45.0324	15.177	46.2329	15.9352	47.1406	13.3268	45.953	13.4239	45.2632	12.3552	44.7709	11.5736	44.0208	10.4866	44.7547	9.40369	46.7786	13.2535	47.9845	9.72689	44.0753
2140000	-14427.9	2	8176.21	12.675	50.3734	12.8579	48.1741	14.063	47.4599	21.1249	47.2446	21.6094	45.2391	20.3118	45.1461	18.6532	46.0304	16.2736	46.1556	16.6667	47.6084	15.6665	47.2242	12.3345	47.0514	11.0122	47.3569	18.0787	46.6	15.7722	45.3423	14.3391	44.5719	14.2611	43.9445	15.3282	45.0315	15.2119	47.0508	14.8511	47.7438	14.2727	46.9083	11.5325	47.9199	13.8139	47.0996	14.4557	47.0539
2150000	-14431.6	2	8072.57	3.5597	46.7657	5.9541	48.4225	11.3976	45.5534	13.3041	40.6392	16.2466	46.5249	14.2896	47.0432	12.2396	47.2861	13.2448	47.1386	14.1322	48.3575	14.2043	47.6988	14.8274	48.1353	15.4614	47.0079	15.7483	48.1302	14.7071	48.2188	15.8281	45.8197	13.4574	45.3733	13.5362	47.4787	12.9065	46.4718	11.554	46.5179	13.6315	45.4707	15.9372	47.1336	13.0126	47.0079	16.0115	44.958
2160000	-14426.1	2	8422.16	7.4716	51.0694	6.96372	52.6984	8.35654	48.8789	14.9738	47.4437	17.6445	46.7704	15.7641	44.4529	13.8802	46.1455	13.9201	47.2576	16.1159	47.3237	14.8056	47.2963	17.0101	46.4357	15.5495	45.1785	15.5794	48.5666	14.8913	47.5269	15.2963	46.7859	12.9105	46.2518	13.1423	48.7718	13.4103	46.6123	13.9403	46.5345	15.3239	46.0426	16.1925	45.6252	12.7571	46.8328	13.9658	44.9049
2170000	-14434.8	2	8729.85	7.39064	47.6156	6.35877	48.6714	14.3235	43.9458	18.8176	44.4857	21.6015	43.546	19.3994	42.492	18.25	44.8556	16.7437	45.5911	15.6427	46.0626	14.4051	44.9179	14.5848	44.9968	14.8451	45.293	15.5551	47.2636	14.2924	45.2111	12.6731	45.8584	14.566	45.3769	15.6964	45.2032	14.74	44.6887	14.8007	44.8495	11.6986	45.3404	8.53021	44.8173	12.7455	46.9712	12.5644	45.5923
2180000	-14383	2	8132.59	1.83905	49.9946	2.87487	49.2258	5.69259	46.1602	14.5481	46.5504	17.456	44.351	18.8905	42.864	18.0423	41.7071	17.7465	43.8396	19.364	44.829	18.8454	45.6393	16.911	47.3012	16.1636	45.9032	17.8088	44.9555	17.3832	44.6983	14.9482	45.3071	13.1944	45.8243	14.24	46.5999	15.0041	43.8781	13.8773	45.0794	14.6146	46.375	11.3264	45.2389	13.1669	46.5246	13.8126	45.1716
2190000	-14408.5	2	8008.71	0.348502	44.9946	-1.92392	47.2191	7.60091	46.8964	13.9773	47.4835	18.8638	44.1983	16.5007	44.0829	14.3744	43.4872	15.1992	43.2605	14.5914	44.5806	15.0267	44.6664	12.6844	45.0672	13.4024	47.2806	14.823	44.9791	14.111	43.8777	13.0695	42.8114	13.1961	43.3568	13.8426	47.3129	12.5261	44.9267	14.0115	44.5638	14.4274	45.6466	15.4719	46.4147	13.0606	47.0086	13.1407	45.4722
2200000	-14396.3	2	7814.89	11.9664	47.7053	11.7928	48.3031	13.7333	45.9309	20.1848	42.1444	19.9971	44.3645	19.327	46.0648	17.1419	47.0132	17.166	46.2197	17.1376	45.7368	15.4715	45.6321	14.6156	45.8378	14.5867	44.9626	16.288	46.3368	19.2629	45.8774	17.7056	46.0813	15.664	46.0358	14.7019	44.2593	13.7352	47.4557	12.2841	48.2019	13.3859	47.2218	14.591	46.9238	12.4793	47.2303	14.1956	48.9607
2210000	-14444.7	2	8449.8	7.30219	42.6088	8.81004	42.2043	9.70552	44.7151	7.38743	43.5422	16.2387	44.4487	17.3266	45.2388	16.9371	46.566	14.9825	46.6366	15.4468	45.6172	13.973	46.4981	14.8322	47.4214	13.351	45.7594	16.9586	45.3158	17.3248	44.9223	14.6739	46.6037	13.5502	47.5256	16.0498	46.5597	15.0446	48.0125	14.3146	48.1628	12.715	47.6151	11.6704	46.336	12.518	47.0649	15.5757	46.3928
2220000	-14400.3	2	8610.78	7.90184	48.6961	7.37371	49.7239	8.5685	47.9283	18.3634	45.1151	17.834	43.9576	17.724	43.3606	14.8703	45.1102	14.0575	45.0618	12.8339	45.6645	13.5917	45.9782	12.4796	45.0293	12.5863	46.6249	14.5544	46.1094	13.1482	46.9862	12.5956	47.7616	14.9413	45.4028	14.8368	46.0953	13.3107	46.3149	13.1923	46.1564	14.8593	45.5138	15.1672	48.1137	13.3954	46.8611	14.2363	46.1945
2230000	-14411.9	2	8361.24	10.4404	45.7125	12.1095	46.8658	9.81505	45.9723	16.3658	46.4379	18.271	44.7297	16.7913	43.2972	14.5705	44.2756	15.3749	44.4187	16.404	45.0193	17.1598	44.9862	14.5033	44.992	14.0966	47.1831	16.3167	45.677	14.5402	45.0836	13.7292	43.7191	13.9275	45.0704	16.143	45.8427	14.3735	45.2029	13.3582	45.5228	12.9258	45.4583	13.4068	46.3933	13.1377	46.6041	10.8552	45.0383
2240000	-14418.7	2	8350.91	5.15892	48.7089	7.76341	48.5452	11.2397	47.9012	18.2507	46.7722	20.8812	45.6334	20.2795	44.6969	19.562	45.6951	16.5491	45.0582	17.4154	45.8928	15.9642	45.6557	14.3851	44.4517	13.681	47.3151	14.653	46.0027	13.3336	47.2303	13.8182	45.6623	10.8743	48.6888	12.0264	45.1587	16.7341	43.9913	15.7687	45.9087	14.0101	46.4387	16.124	46.5146	12.8678	46.5121	10.7437	46.4517
2250000	-14425.2	2	8470.31	14.2351	46.0385	11.7873	47.9333	16.8212	48.9209	19.7149	48.1399	19.777	46.8419	17.2585	45.0476	13.8002	44.8193	13.5517	45.1662	13.2651	46.6428	13.8639	46.8176	17.0881	46.2968	15.5993	47.5471	15.0489	46.634	13.2654	45.9315	14.0018	46.7893	13.7998	46.7181	13.9051	45.9849	13.3489	44.1129	13.7548	44.7338	12.3893	45.5714	11.5694	42.1538	12.5938	46.4617	12.9155	45.076
2260000	-14438.2	2	8625.58	2.70595	52.0045	3.34245	50.9719	10.6355	46.38	16.9242	47.6969	17.4506	44.0753	16.8915	45.1884	14.1796	44.1333	13.1513	46.0763	14.8365	45.8451	14.5656	45.5163	15.7251	46.6737	14.3733	46.7689	11.7806	46.9171	11.4151	46.8533	13.8627	45.753	13.5192	47.3599	13.416	46.985	14.7576	46.0562	15.2187	44.6883	13.5781	44.9074	11.9318	47.527	12.3185	47.1613	11.8554	44.6489
2270000	-14420.5	2	8038.6	9.10452	45.5353	4.28496	45.6066	7.17859	46.3257	16.3881	44.5126	19.721	46.1026	16.6871	45.0929	16.8323	46.4191	14.5558	46.7249	14.8598	47.158	15.5796	47.0017	17.1411	45.5323	16.3938	47.7346	15.1745	45.5834	16.0134	45.1189	14.815	46.1435	15.3118	45.4939	15.7378	44.114	13.858	47.9653	11.7415	46.8097	11.6017	46.7006	13.9627	46.098	13.4891	47.5069	13.2464	46.1149
2280000	-14404.3	2	8258.52	14.8019	43.3447	14.8673	43.7149	15.9969	45.3807	19.4226	47.6138	20.2509	44.462	17.4726	44.2296	18.12	42.9526	14.0326	43.779	13.9986	45.408	13.9115	45.7896	14.2628	45.5433	15.4477	44.4956	10.6618	45.0481	13.3882	46.1997	15.5186	47.8307	15.1236	47.6479	13.2052	43.709	13.2173	46.2812	11.719	47.019	12.3571	46.8086	13.2222	49.7942	12.389	47.3196	9.96242	45.7939
2290000	-14391.2	2	8597.68	11.7509	52.5263	11.3021	52.2709	5.97509	47.6928	9.85043	45.6466	17.2354	45.5281	17.0216	44.4237	15.031	44.8005	14.3787	46.1066	13.9345	46.5756	14.0443	46.3888	14.9827	46.8504	14.1635	46.1182	14.6103	45.492	13.3463	45.27	13.1859	45.9235	11.7868	45.1947	12.1569	45.8453	14.9338	45.3152	15.5503	46.0089	13.9106	46.7523	14.1215	47.1876	14.0145	46.606	11.7543	47.6991
2300000	-14429.2	2	8339.79	-0.710789	50.5606	1.26798	51.7855	8.35741	49.8901	14.8912	48.3	21.0424	46.5195	20.2078	45.72	12.8271	43.9872	14.2328	44.9765	13.2228	45.9585	12.917	45.6802	15.8738	45.1042	17.3829	47.186	12.9323	44.5062	10.5466	46.704	9.23224	47.408	9.93826	46.6326	13.039	46.9077	15.8257	45.3732	13.4403	45.2427	12.0639	45.3037	14.8484	47.0981	12.8386	46.5903	15.4604	46.7588
2310000	-14482.7	2	8620.85	11.1578	51.6161	10.7095	47.1838	10.558	47.0147	15.6885	44.9267	18.0686	46.2828	17.1278	44.9767	13.926	45.2741	12.9127	44.0944	11.334	44.6657	10.7811	45.1935	11.6903	46.0177	19.7953	45.3299	11.7521	46.8089	11.6838	47.263	10.295	45.2039	10.6567	46.1649	12.1562	47.2253	12.597	45.4991	12.523	45.9445	13.1626	46.8595	13.6033	47.0367	13.424	47.4317	12.6778	45.8015
2320000	-14433.3	2	8361.46	5.90083	49.0257	3.94654	48.4437	6.92362	48.2674	16.7238	46.8363	18.3383	45.9535	14.9287	45.3361	14.9693	44.3932	15.5027	43.4839	14.833	44.5269	14.4611	44.8189	15.8165	45.4272	12.539	46.7524	15.1917	45.2317	13.6709	46.2276	11.343	46.5558	12.8758	47.8498	14.3753	44.4299	13.0486	44.389	13.2768	44.8409	12.1035	47.2142	12.0616	46.1526	12.9685	47.2659	12.1601	47.2056
2330000	-14416.5	2	8429.43	3.86641	46.9674	8.68617	46.8932	13.8601	46.9591	18.4247	47.0833	18.4279	47.34	18.0115	45.6683	14.6676	45.2326	12.9261	45.1075	16.3312	45.1275	16.1825	45.8477	18.4341	44.2862	15.7683	45.4964	15.2762	44.1433	15.8358	45.4913	15.0982	44.2372	15.5265	44.8433	13.2676	46.4065	14.0206	46.1834	12.3809	46.5257	12.6208	46.1388	11.5041	46.7842	12.9648	46.8449	12.3646	46.0329
2340000	-14393.8	2	8403.48	15.1909	46.3249	13.1585	44.6618	11.0023	44.2541	17.1058	47.3972	18.5596	45.1881	18.1755	45.1774	17.4392	45.2247	16.4483	46.4113	18.4622	47.9278	19.4043	48.3185	16.4794	47.9852	16.5189	45.4846	14.2348	46.3461	14.7013	47.0289	14.224	48.737	12.3817	47.1307	14.8873	48.8897	14.2707	46.8443	12.9106	45.8024	14.2734	46.2218	14.11	48.1117	13.3337	47.4119	14.9716	46.915
2350000	-14409.2	2	8338.18	8.13794	47.4081	10.4708	47.5733	7.59336	47.2879	16.4398	45.7351	17.8862	44.4009	14.7023	44.2712	13.1805	44.5713	15.5276	44.4587	14.5511	45.8038	15.1311	45.5935	14.1775	44.6111	15.5742	44.6888	14.8972	46.2629	15.842	46.137	13.1775	46.5597	15.1025	46.8012	16.4497	45.274	14.8906	45.8498	15.0868	48.5311	13.5043	47.3635	13.219	47.2871	14.4695	47.525	11.5814	47.9668
2360000	-14423.8	2	8201.72	10.4895	46.0585	6.52277	46.7875	11.6262	46.6129	13.4929	44.0758	18.7512	43.3654	17.8573	43.2435	15.1682	45.5593	17.402	45.7991	14.5668	45.3352	15.6626	45.9499	13.481	44.7295	14.7004	44.5726	15.4224	45.8595	14.5824	46.5685	17.0523	47.3323	13.6487	46.5725	12.3199	44.358	16.1462	46.4448	14.4803	47.6955	14.8099	48.4392	13.9078	48.6823	12.1206	47.3261	14.1456	47.3548
2370000	-14352.5	2	7638.42	-0.797939	46.4873	-1.15929	45.2056	10.1446	46.2095	17.7004	45.2049	16.3917	47.3397	14.9623	46.1127	15.4993	45.5079	16.7449	44.9142	17.3696	46.4666	17.0514	47.0076	16.9236	46.5109	14.5888	46.5285	17.6402	46.0783	15.7299	46.408	14.2613	45.881	13.0243	47.1254	15.0425	46.7596	15.4364	46.3019	13.473	47.1559	12.1742	46.9847	13.5146	48.6871	12.6	46.7557	13.5033	47.194
2380000	-14435.1	2	8685.99	7.1717	48.7421	8.37506	45.1708	4.30805	44.1527	14.0531	45.6217	15.9143	45.549	17.5298	45.5939	18.2664	43.5091	17.5966	44.7078	17.1291	44.1714	15.7174	44.5513	12.085	44.3235	15.7095	43.0526	14.615	46.1231	15.98	47.6227	12.3594	48.1253	13.104	47.9957	13.5285	45.4617	16.2999	45.7535	14.5079	47.0455	15.2679	47.414	12.5109	46.7287	12.2723	46.9296	13.8536	47.6207
2390000	-14393.9	2	8341.82	11.0136	48.9079	11.2631	46.4931	12.7079	45.7243	18.0608	45.3509	20.1965	44.329	20.7449	44.2314	16.0816	45.4748	13.3864	46.2439	14.3514	46.3975	14.3599	47.0659	14.6617	46.7967	15.7952	47.8685	15.3638	47.1533	14.02	46.5075	12.1368	44.8021	11.7207	44.6423	13.6908	46.2631	12.7805	45.2821	11.7127	46.9696	12.1443	48.3854	10.9137	48.2327	13.528	46.4612	8.31363	48.0713
2400000	-14400	2	8038.37	14.8039	52.2019	15.8127	48.2352	14.2036	47.7047	16.1108	45.0776	17.5962	44.5934	18.8669	44.5723	15.6477	45.6014	17.0661	45.6749	15.1003	46.4338	14.4478	46.0883	13.6695	47.6055	15.1096	45.3906	13.8604	45.1725	13.2537	48.2769	11.2053	47.4294	10.6563	45.543	13.1445	46.9167	13.6104	46.4042	12.0828	46.448	11.8124	46.9612	14.4355	47.8883	13.0481	46.253	12.2617	46.2018
2410000	-14480.6	2	8498.82	12.3057	48.4115	7.75135	49.1771	2.66024	49.4358	13.0531	47.0194	19.6595	45.715	19.1572	43.5106	15.7343	43.5886	17.272	45.8899	14.9679	44.9838	15.605	45.5742	19.1719	45.6416	16.8786	46.8143	13.7495	44.7348	11.8122	45.7569	12.3895	46.7674	12.4233	47.2239	14.8805	45.9197	14.3739	46.4276	13.7781	47.4777	15.2013	48.7748	11.6935	49.1325	13.1185	47.2642	15.7766	47.6851
2420000	-14466.3	2	8809.35	2.66238	45.8057	5.0452	46.5084	6.62768	45.2707	16.7912	45.3197	18.3571	47.1863	16.911	45.294	18.0863	45.3358	15.1117	45.7392	14.7101	44.426	15.0972	45.4539	15.6797	44.5591	16.912	45.8652	13.2323	45.5833	14.6654	45.7669	11.1837	45.5473	13.6826	45.6507	13.7938	45.7302	12.4339	45.9597	11.6538	44.2548	13.3465	44.3497	13.1549	45.3586	14.4954	47.1074	12.6099	45.1845
2430000	-14398.8	2	8695.75	3.3128	43.7688	3.3327	44.7493	8.35917	47.6294	13.3925	44.0958	18.8493	44.5211	19.5115	45.1041	16.6596	46.9846	15.7151	45.5132	13.323	45.5664	12.8165	45.1859	12.6408	46.9373	16.5041	46.7368	16.9609	46.3984	14.8408	47.2727	13.1866	45.9686	10.7031	45.9857	14.4022	46.4454	14.3675	46.2019	16.6218	46.2777	17.1931	46.1483	18.1406	46.5893	13.3721	46.5294	18.1487	47.2907
2440000	-14378.9	2	7811.56	10.2055	48.6122	10.7329	48.5805	16.4301	44.2521	17.8411	45.3741	16.8551	43.5345	15.8916	43.0149	17.4826	44.0241	17.7624	44.3626	15.9462	44.6397	15.6352	44.3966	15.4794	43.8262	15.6651	45.9585	16.5227	45.3875	15.4637	43.7663	14.4534	45.5297	12.6165	44.0476	12.5677	46.6519	14.7999	43.3768	11.7238	45.1436	10.6178	45.8998	12.0181	47.0638	13.1516	46.6078	10.8077	45.2005
2450000	-14402.4	2	8369.32	6.77149	45.6909	8.5298	46.0761	12.7912	46.7308	23.6241	45.343	18.7721	45.3161	19.9292	42.095	15.6807	45.7911	16.3048	46.1462	15.7362	46.6302	16.9941	46.5673	17.3151	46.9641	18.0863	46.4866	15.1985	46.9497	14.4119	47.7786	17.2337	47.9085	12.7754	46.535	15.9586	43.757	12.9263	46.6423	14.3601	45.2476	13.965	45.4469	10.4263	46.5287	13.3433	47.6195	14.9991	45.8591
2460000	-14379.4	2	8082.65	7.01288	47.7711	6.95197	46.1228	11.9218	45.6022	19.0558	47.3024	19.2731	46.0314	15.1057	43.7668	14.3269	45.7944	12.4483	47.6996	12.196	48.1979	12.473	47.2542	12.3318	45.7106	15.0941	44.7468	15.3757	47.7924	15.1966	45.1768	14.4143	46.2867	15.5439	45.6463	12.9764	45.4973	11.7378	46.5751	12.3213	46.8252	14.0612	46.1704	15.338	46.1358	14.6323	47.1002	12.8199	46.0461
2470000	-14432.5	2	8191.93	9.64129	51.5157	3.75974	51.6287	13.0182	51.0338	17.4368	48.9747	17.005	46.4301	15.5862	42.5304	14.0151	44.3112	14.3184	45.417	16.2429	48.1625	17.0693	47.7235	17.2445	47.1708	16.4123	47.5014	16.1064	47.8132	16.1357	48.4937	15.9855	46.7185	14.7075	47.3828	15.0361	46.671	15.2664	46.5748	16.1312	45.7918	17.3173	46.771	13.9531	44.7374	13.7958	46.8484	17.1651	45.7562
2480000	-14404.3	2	8136.58	5.3566	47.0845	6.54009	46.3638	10.4678	47.8534	17.021	44.4187	18.785	47.3608	17.7849	45.721	14.1112	46.8833	15.4347	45.8278	14.3155	46.089	14.9437	46.5447	15.6043	47.4746	15.5185	45.5534	16.4725	44.9532	14.3362	44.9757	13.0154	45.5458	12.04	45.5179	14.2442	43.6295	14.3173	44.8754	12.8664	42.8525	14.9669	42.2733	17.9068	43.9346	12.5832	47.0567	12.1206	45.3452
2490000	-14382.6	2	8180.45	10.7066	50.5284	10.2185	49.006	9.07776	48.4737	15.3208	47.9905	18.9256	48.2757	16.5127	46.2512	16.4255	45.5401	12.7051	45.9933	12.219	46.9065	13.2592	46.6891	16.3468	47.998	15.7166	46.2559	12.8615	47.4661	12.4485	46.8274	13.1158	46.2758	13.4974	46.5592	13.0465	46.9235	13.5767	46.2026	15.6362	46.8927	14.7804	46.0742	10.0178	47.5883	13.5236	47.1467	14.0983	46.4747
2500000	-14435.5	2	8223.43	6.45219	46.8797	6.40562	49.6041	10.9375	47.0347	17.4979	48.0944	20.4463	45.2866	18.4924	44.3376	18.2441	43.6842	15.4225	44.5897	12.8206	45.1431	12.4908	44.9824	13.4469	44.8572	14.1162	44.5698	12.6525	45.6396	12.4627	46.4108	14.7116	46.5495	13.768	45.1389	13.4392	46.5031	13.6028	45.82	14.0471	46.2223	14.4722	45.9713	14.8237	43.5234	14.4075	47.0742	16.2054	45.759
2510000	-14410.3	2	8400.12	4.13128	44.7906	3.28507	46.4277	13.5522	46.9871	21.1424	47.7841	19.7967	45.8406	16.1554	45.2716	17.5799	44.7755	16.2252	47.8507	15.5243	47.7492	14.8842	47.1167	14.7266	46.232	15.1308	45.7098	15.0136	45.5475	15.7399	44.5937	13.2741	45.8803	14.1383	43.6772	16.0901	44.8126	14.6161	48.6247	13.2624	48.3019	12.6939	47.5783	14.6374	47.9984	13.5144	46.4486	14.3565	46.8987
2520000	-14456.3	2	8763.65	6.25037	43.7188	6.00335	44.2367	10.7133	44.2866	19.9115	47.0976	17.0812	43.2585	19.0272	44.6803	15.6602	44.1788	13.0674	46.0385	13.4472	44.6771	14.7213	45.3814	14.9019	43.7751	14.2569	44.2813	14.6472	46.2221	13.4687	46.7637	15.1433	45.1139	14.2927	45.6296	16.5772	44.6162	12.7183	46.4035	13.2043	46.6938	15.0749	45.2499	13.399	45.3653	13.9557	46.9751	14.7572	47.609
2530000	-14397.6	2	8504.27	9.37207	50.9591	5.15049	51.7833	10.5418	48.9676	11.7361	43.162	17.195	43.4392	19.7816	43.1462	16.7568	45.2259	15.2782	46.1552	16.0143	45.465	15.9877	46.3706	13.5205	44.6108	13.5185	44.6314	16.696	46.0614	14.7457	46.5836	13.2349	44.6471	12.7344	45.1386	14.445	45.9872	13.9401	46.7724	15.3327	46.7117	15.6718	46.5926	13.6473	47.5464	12.7196	46.5522	12.0763	45.8525
2540000	-14447.3	2	8475.23	6.97058	49.965	5.43598	48.5805	5.74217	46.291	12.8093	41.3345	12.6068	43.0066	13.9293	43.969	12.9931	44.3436	13.9086	42.8205	15.5474	44.7685	15.458	44.6135	14.7363	43.0921	16.2059	46.4358	16.662	45.9545	16.9708	45.4623	11.7631	43.9217	11.4087	44.9788	11.669	47.0812	13.8533	43.7061	14.3283	45.5699	13.8686	47.9473	13.7869	47.4928	13.7351	47.0228	14.4753	45.1811
2550000	-14373.1	2	7867.79	5.00244	48.0854	5.43468	47.8361	8.91841	45.8838	13.3175	47.7471	16.3943	47.8643	14.308	44.8867	13.6726	43.9265	13.3418	45.0574	13.1372	45.63	12.0428	44.5323	11.6142	46.5101	15.1337	47.1163	14.9341	45.96	16.2215	47.7195	13.8232	47.1823	14.2773	47.8225	12.6328	44.5737	12.2376	45.6949	11.7584	46.0827	11.4884	44.8631	12.8099	47.9137	12.6224	47.0304	13.4664	45.0531
2560000	-14407.4	2	8476.9	3.07905	46.1127	6.42363	46.9639	7.6035	45.0483	18.0273	44.5438	18.8666	44.9682	18.6637	43.5541	19.1248	44.3176	17.2349	45.209	15.9502	45.1349	16.9879	45.0011	14.5237	44.7425	14.1564	44.9475	15.1458	45.6166	13.4817	44.0549	14.7337	44.2868	12.6829	44.9137	14.8243	44.0197	15.6083	45.6002	14.8487	45.5192	14.4293	45.8333	15.9663	45.8675	12.9583	46.9969	16.4082	46.9551
2570000	-14471.6	2	8966.03	4.71862	44.9453	6.50439	43.3652	12.075	45.3802	15.8369	44.9008	15.9399	45.4808	15.8764	46.5296	15.0252	45.2255	15.1753	45.4499	15.6345	45.6428	15.1977	45.2137	13.7495	44.2246	15.0718	43.8201	14.1315	44.0718	12.9799	44.3052	11.5531	46.1144	12.6538	46.8687	15.0837	47.2877	13.5743	46.0499	12.6976	46.3804	13.3388	48.4877	11.7262	49.6196	12.9703	47.4782	12.4896	47.2104
2580000	-14451.3	2	8763.65	6.56248	52.2128	6.9921	48.7949	6.95404	48.4263	14.5739	45.7097	18.6729	43.5654	19.6584	41.1383	17.8852	45.4509	15.0373	45.4848	16.2864	44.8003	14.5451	44.5731	17.6532	44.4464	15.7509	47.3322	12.2272	43.9438	12.8268	44.9787	14.5683	43.8641	13.7993	44.4436	13.6193	46.1484	12.8428	45.7987	12.7521	45.5322	13.3625	45.8968	11.1295	45.8034	13.2213	47.3163	11.1735	43.5874
2590000	-14459.9	2	8438.3	5.49573	51.9657	5.37884	51.153	7.60962	48.5792	12.8395	47.4035	16.9032	47.4765	17.3605	45.7589	15.2745	44.4849	14.1208	46.6511	16.6623	44.4882	15.8577	44.6058	16.989	44.4655	16.056	42.5552	15.5569	45.4641	15.8026	45.5749	12.2167	45.2458	10.9053	46.3386	12.8205	44.4675	14.701	46.0664	11.8659	46.8741	13.365	45.9001	13.2588	47.6928	12.1448	46.4788	13.332	46.8432
2600000	-14412.8	2	8174.67	10.1016	51.8187	12.0914	50.8874	11.2058	48.2269	16.3551	48.4439	22.091	45.0018	19.1748	44.2449	16.1012	44.3776	15.381	45.0918	15.7756	44.1523	16.2633	44.5589	14.0005	46.2874	15.0134	46.3884	16.2046	44.0729	17.1972	45.0914	16.1345	45.9141	14.8036	45.5106	13.6839	44.5804	16.4724	45.4012	18.1227	45.6286	15.7838	46.8066	13.7014	48.5541	12.6339	46.7124	13.3705	47.7762
2610000	-14389.4	2	8293.86	1.80667	47.9792	4.49507	45.7484	8.08636	45.416	16.8189	45.0235	15.7475	43.8298	16.0171	41.9329	14.7883	44.7514	14.3194	46.0545	14.4533	46.0725	14.9487	45.7901	15.2853	47.0053	15.8948	44.7096	15.0952	46.3278	12.6252	47.7904	13.2389	45.8614	11.6757	46.1792	11.2458	44.7045	13.6634	46.9851	11.1585	46.0887	9.53214	47.0054	10.5243	47.8796	13.3437	46.1795	9.41691	47.0891
2620000	-14398.9	2	8496.87	10.4469	50.1701	9.67906	49.6053	6.85429	46.9567	15.4345	44.2199	20.0832	45.9571	17.7756	46.5147	13.8166	46.708	13.0157	45.2965	12.6183	44.2307	12.6039	43.5412	13.6652	44.7559	14.1513	46.2273	13.8779	45.7443	15.553	44.4355	11.466	47.2604	11.6604	46.2863	14.0309	46.2324	13.8809	45.7669	11.1406	46.408	11.7172	46.6653	15.2909	49.0609	14.02	46.8103	13.4305	47.8155
2630000	-14395.5	2	8203.55	12.0293	50.3849	9.37284	50.1046	12.9161	49.2784	16.6975	46.9077	18.402	47.0497	17.047	46.753	15.2176	45.6633	15.1664	46.3607	17.5814	46.0399	18.6999	45.6333	16.7386	46.3905	14.7398	46.37	15.5322	46.124	14.3645	46.0658	15.7585	45.1487	14.2121	45.3473	13.562	45.8556	13.8147	46.6236	12.574	46.379	11.6294	46.5101	12.5577	45.2592	12.6053	47.0998	10.4477	46.4059
2640000	-14433.6	2	8763.37	6.18766	46.0379	7.60049	47.9902	5.25732	48.8837	15.4245	45.3434	17.5813	45.3464	16.4168	43.9999	14.142	44.6766	15.7379	45.1065	15.6685	44.938	14.2052	45.791	14.9091	45.2789	14.2195	43.3004	17.3187	46.6555	18.9272	46.5424	15.4132	45.5946	13.806	45.0354	16.0591	45.1901	12.8977	45.2765	13.4948	45.1992	15.7007	46.5247	11.1578	48.4108	13.7878	46.3735	15.6096	47.8508
2650000	-14419.5	2	8358.79	8.1691	51.6691	9.72252	47.7784	9.55665	47.8159	14.8584	46.9694	19.9449	44.0682	15.4465	46.1198	15.0511	45.3712	14.0377	46.0877	13.3333	45.6804	14.0914	45.8791	14.1803	44.1436	15.8401	45.4966	14.9019	45.4141	14.3958	45.2685	13.7026	46.0281	14.5341	47.7208	12.4105	44.0859	13.2561	46.224	14.4121	44.9886	13.3888	44.4981	12.5933	46.5658	13.1424	46.7519	14.2896	46.2799
2660000	-14394.2	2	8389.58	11.3584	46.1735	7.62887	47.7283	11.0335	48.5945	16.1001	43.3398	15.2994	41.743	18.4907	40.9304	14.6257	42.7367	12.4655	43.8975	13.0423	45.3559	13.8416	45.316	12.8465	45.187	11.0988	45.21	14.8478	45.7208	14.0429	45.1454	13.6935	47.7549	14.893	46.1515	14.7693	47.3572	14.184	45.5895	13.7198	45.1023	13.8279	45.4524	15.1757	45.5689	12.6857	46.8987	11.5222	45.4078
2670000	-14417.5	2	8589.92	13.0521	51.0462	13.1336	50.3007	10.5862	45.9443	17.864	43.8294	18.2664	42.469	17.6722	44.9227	14.8437	47.3819	16.0539	46.6933	14.7024	46.7604	15.342	46.6856	15.441	47.0207	14.898	46.2361	15.4301	47.7034	14.8863	49.7753	15.5605	48.8481	13.7055	46.9462	16.4559	49.0813	14.9365	47.3354	13.6657	48.4264	14.264	48.7549	12.8879	47.3554	12.3414	48.2368	14.5146	47.682
2680000	-14426.9	2	8417.49	7.77164	46.9243	5.86188	46.1629	9.70429	46.547	13.8685	45.6973	14.1831	43.5703	12.4839	44.7349	14.2205	45.4	15.7739	46.2731	15.0649	45.9939	14.0656	46.1818	14.1027	47.0744	17.0789	45.9787	15.0917	46.0888	14.7559	47.339	14.8696	47.1914	16.121	45.4364	12.6409	46.3853	14.2994	46.8067	12.311	46.9731	12.2345	46.8752	11.2858	45.7933	12.5779	46.7452	13	46.1701
2690000	-14459.8	2	8389.82	13.3193	50.9515	8.91519	54.3192	4.14114	50.2133	11.6127	44.4634	16.4796	44.0999	16.5674	44.8037	14.5699	46.5112	14.876	45.958	14.6622	44.9919	13.8222	45.0302	15.7486	44.0683	16.624	46.4088	10.8677	44.5362	13.735	45.9654	11.517	43.5724	10.7425	43.7896	12.5833	43.9819	13.3894	46.5884	11.6885	46.6925	10.1818	48.4204	13.6764	48.7085	12.4451	46.876	13.5658	48.4661
2700000	-14488.2	2	8900.64	10.3312	44.1424	11.0226	42.8716	14.1897	44.4227	21.7571	46.5278	22.4851	47.6665	21.959	44.8845	16.6968	44.2137	15.9923	44.0664	14.7989	45.4401	15.7718	45.7157	15.5215	43.8932	13.7538	45.0186	14.2401	45.0199	13.3052	44.8495	14.1192	44.5961	13.3593	43.2318	14.6921	46.7055	13.3298	44.7144	13.3705	44.6729	12.5909	44.3661	12.2384	46.7935	13.164	47.8288	11.5927	46.0576
2710000	-14435.3	2	8226.38	7.49072	48.6796	10.0035	47.7457	6.87824	47.4534	15.3473	44.7954	18.6308	47.4415	17.9106	46.696	16.4097	46.3631	16.1091	46.3852	13.5254	47.1422	13.4922	46.3757	13.6633	45.2736	15.5631	46.906	13.1812	46.6515	13.6811	48.0731	12.2565	46.4678	10.6851	44.1758	16.2045	44.3107	12.6165	46.9827	14.2767	45.8367	15.8523	44.7021	14.8627	45.9781	13.3857	46.9083	15.9464	44.724
2720000	-14426.4	2	8771.31	6.80931	50.7781	6.04429	49.2463	9.09585	46.9497	12.9881	42.9554	17.6492	45.0682	17.226	45.7075	15.6274	45.6126	14.5052	45.2821	15.0364	44.8991	16.0575	45.0947	17.3566	45.0965	15.4649	45.8415	14.4089	45.9626	14.7304	45.3989	16.3771	46.8364	15.4187	45.469	12.8829	46.7131	13.1675	45.6518	14.0174	47.0985	13.0402	47.662	13.6443	47.509	13.7713	47.6202	14.259	47.6446
2730000	-14422.1	2	8364.79	11.367	51.7182	7.12577	51.8741	10.3799	49.0631	14.5445	44.8074	17.8269	46.8065	17.5227	45.4979	16.2714	46.5591	15.6316	46.091	13.7883	44.8374	13.1537	44.0295	13.5091	42.956	13.7359	44.3223	13.8928	46.8565	15.2248	44.8247	14.4269	47.7765	15.6314	46.1885	15.3036	47.727	12.5823	47.4332	11.7072	49.2754	11.8957	49.7246	9.96958	46.7098	12.7079	46.6731	11.1901	49.6258
2740000	-14400.1	2	8189.29	6.93808	48.35	6.53475	52.4102	8.7015	50.395	18.0713	50.1979	16.6942	48.294	17.1969	47.6461	13.6335	46.5986	14.1364	46.2222	14.5457	45.7852	13.4406	47.3441	15.3976	48.1084	16.7911	48.3272	14.1131	46.4947	13.9921	46.3843	13.4725	47.0501	11.4067	45.1527	13.6655	46.9702	14.4931	46.5695	15.9048	47.2132	16.8672	47.1232	14.5131	47.3187	13.1443	47.4913	17.4701	46.4563
2750000	-14429.7	2	8244.1	0.175959	50.0765	4.86552	46.8507	7.16055	46.4453	11.1337	43.8853	17.6118	46.2482	16.4902	45.1531	13.9083	45.9306	13.8139	46.707	13.6767	44.706	12.875	44.8728	11.5891	44.5586	12.7284	45.1427	14.5339	45.7183	13.4724	44.8943	13.4515	46.2505	12.104	46.2203	13.9476	46.1873	13.391	45.3918	11.4397	45.4003	12.2211	46.2976	11.6454	46.6161	13.5461	47.0016	12.6685	46.1489
2760000	-14410	2	8493.82	1.17184	49.1725	-0.65933	51.2173	3.66438	48.0116	15.1934	47.3514	17.497	45.5611	19.4871	45.2756	16.6359	47.2307	15.0273	46.297	13.3861	46.4775	13.6869	46.0461	17.9406	45.5753	13.7496	44.8746	15.4006	47.5065	15.4599	47.6546	15.3391	44.3202	12.6991	43.658	13.032	46.5867	14.1136	47.4719	15.1034	47.8174	15.5237	47.6996	14.0698	47.5927	12.9777	46.9456	14.5097	47.4393
2770000	-14455.1	2	8695.9	5.08057	51.7108	4.98332	51.1831	11.5289	46.4791	21.1571	44.4739	19.5242	43.2621	19.568	46.4878	17.9949	44.6719	16.1209	45.9202	12.9124	46.633	13.0341	47.1285	12.9302	47.6535	12.3658	45.8773	13.9025	48.439	15.2196	47.2837	13.8704	44.8362	14.664	46.3499	11.9309	46.5977	15.3254	46.9946	16.3366	46.8155	15.6381	46.8102	11.7158	45.5963	13.1398	46.541	14.9472	47.4645
2780000	-14427.9	2	8100.75	9.62421	45.9695	8.45645	46.1898	8.03585	46.1319	15.9131	44.5813	19.2033	45.6533	17.7797	42.985	15.9638	41.6326	16.1724	44.425	14.3512	44.7253	15.1174	45.4971	13.3787	47.9271	13.346	46.3515	13.6343	46.6585	12.4785	48.2421	13.9934	46.7225	13.1385	45.8302	14.1212	45.1966	15.648	45.3304	15.5411	44.8667	16.7091	45.1235	13.9271	47.5856	12.0319	46.562	16.5126	45.4681
2790000	-14384.3	2	8443.39	8.22432	44.0593	9.27	46.187	15.9953	48.0936	20.2825	45.5822	19.1412	47.5146	17.7503	45.7472	16.2595	45.4714	16.5923	46.018	16.5724	45.2509	15.3898	45.7585	14.4428	46.6251	15.485	46.4437	17.1886	45.9582	18.1056	45.4816	15.6344	46.6155	15.5874	45.3255	14.8232	44.2469	16.1115	45.2666	16.3959	45.7266	14.7893	45.6452	12.9466	47.5489	12.4241	46.468	15.3617	47.2004
2800000	-14433	2	8459.04	12.533	48.7083	12.4424	46.8985	10.9787	48.5864	22.0701	48.0884	19.896	45.2864	19.0348	45.2322	17.9833	46.0133	17.6037	47.3703	16.7465	46.7879	16.3166	47.3042	19.3494	47.3192	13.9938	45.0333	15.1336	45.9563	12.828	46.6444	12.8717	47.2153	13.0995	46.8533	13.4801	46.9616	15.6703	47.7011	17.0881	47.2909	17.7812	48.0215	13.5734	48.1471	12.0652	46.7512	16.5393	48.8107
2810000	-14428.7	2	8391.43	11.4523	53.1938	11.7085	49.8594	12.8599	46.4835	15.0805	46.7622	19.525	46.3189	20.4627	44.0061	18.7426	45.428	17.8086	45.8965	16.6164	44.6549	17.1292	44.3928	10.8719	45.069	16.8453	43.9852	14.7972	44.0652	15.8815	42.9441	15.2972	44.3346	15.2807	46.7463	14.3227	45.5151	16.9339	45.5987	15.7604	47.8177	13.6485	47.6165	11.455	48.1689	13.1992	47.2309	14.1637	45.9182
2820000	-14421.4	2	8465.8	7.49609	39.566	6.44322	41.8017	12.4329	44.7966	15.3904	43.6483	21.438	46.1472	19.732	47.1597	17.7735	46.0997	17.4524	46.4424	16.4277	46.8576	18.0828	46.2962	17.4376	47.3969	14.436	45.5897	17.5512	47.4783	14.7594	47.486	13.1543	45.9793	13.2896	45.4123	14.8875	46.1001	14.4336	47.3111	13.3681	45.9505	13.6926	45.8753	12.1696	46.7418	13.2334	48.0103	15.9675	46.3845
2830000	-14410	2	8302.89	7.42192	47.8191	0.928396	49.3727	5.86202	47.9215	15.7988	45.0199	20.5697	44.7133	17.1361	44.9742	14.3356	44.4947	13.9297	44.4262	13.5888	45.5807	12.1618	45.6534	15.6992	48.1365	15.5298	45.4544	11.7537	45.7385	13.7034	46.3471	9.28261	46.3281	10.6165	47.2147	15.4212	46.0865	11.6243	44.3211	12.7227	45.353	14.377	44.2146	17.4082	45.2575	13.6318	47.1745	13.1361	46.2614
2840000	-14424.3	2	8086.89	6.99983	45.191	5.03354	46.1776	12.1498	44.4419	15.5643	43.6913	17.9032	42.9058	16.3109	42.8634	14.8608	46.5643	17.0735	46.539	13.1846	46.974	13.1313	47.3303	12.1617	47.1587	13.7221	46.7396	15.3263	46.8352	14.9011	46.5255	14.09	47.8299	13.6938	47.3153	14.1975	46.5041	15.8072	47.9157	13.879	47.0217	12.6724	47.3184	12.4478	48.7887	12.2446	46.688	11.3663	47.5048
2850000	-14410.9	2	8349.67	3.89442	45.0504	4.08962	46.2904	6.51324	48.1989	20.1722	46.161	18.5842	43.3158	17.3019	44.5353	15.2372	44.0329	14.8037	45.366	13.1888	46.4015	13.4932	45.2226	17.5976	46.045	14.4411	45.4615	13.0496	46.6094	15.0054	46.0085	11.4935	44.9765	11.171	44.1771	12.2584	45.6458	12.4406	45.0899	12.029	44.7905	13.6994	45.6809	10.6773	46.2143	11.4384	47.3166	12.1662	47.3114
2860000	-14427.9	2	7910.21	4.08395	50.7146	0.884262	50.7625	10.7001	50.8209	16.0652	49.5919	16.0946	47.4527	14.0152	47.1444	15.8591	46.8112	12.2525	47.6173	13.7322	45.7003	14.8193	44.6889	14.4845	43.8863	15.44	45.3748	15.2511	48.0122	15.4303	47.5168	12.7499	45.0482	12.4011	43.5476	12.2768	46.8406	12.0244	47.6026	11.1344	46.2673	10.8927	45.041	9.28954	45.914	12.7475	47.1204	12.8579	44.1801
2870000	-14359.4	2	7942.93	16.75	47.3105	15.4646	47.2385	12.1363	47.521	15.1855	48.3905	19.8604	45.733	17.9058	45.1247	17.4272	44.652	16.1598	45.7873	18.4984	47.6583	18.4564	47.1596	19.0803	47.197	14.0865	46.0601	17.1527	47.2935	16.7282	47.8082	14.3584	47.6273	14.6907	46.8106	15.6944	46.4125	15.8156	44.3022	14.3559	44.5067	12.5728	44.792	13.133	45.5831	13.5397	46.7899	12.6198	45.4492
2880000	-14444.4	2	8099.34	0.907486	50.064	4.33968	51.9153	6.01871	50.005	15.071	45.9283	17.6518	45.0481	16.4137	42.1338	16.8053	45.7538	15.4978	45.9436	14.1258	47.0617	13.5308	46.7714	13.787	47.3598	13.4782	47.2684	15.1697	46.8993	14.3177	46.145	12.15	46.4304	13.7181	44.6095	14.4343	46.1239	15.7287	46.9294	14.8005	46.6595	14.2198	46.4881	10.2631	49.7657	13.8053	47.8956	15.2834	45.3845
2890000	-14409.6	2	8377.77	8.127	52.5727	5.87735	51.5301	7.9487	45.2211	20.4296	44.7228	19.599	42.3683	18.9187	43.1183	16.9115	43.3196	14.6308	44.2138	15.642	44.6677	16.6869	44.6207	15.0814	45.5145	15.9994	46.272	16.2174	44.5076	15.9758	44.9055	11.3074	46.3243	12.3998	46.0514	16.4817	44.6802	13.5803	44.5878	13.4123	45.0978	13.5132	45.294	10.9199	44.6996	14.1637	47.0823	14.3244	45.765
2900000	-14441.8	2	8431.91	9.44257	50.8539	11.1362	48.9696	11.617	46.2756	17.9117	46.5746	19.9004	45.9963	15.6308	45.2166	16.0621	44.8919	13.5472	47.812	15.6783	46.3717	16.4896	45.0783	13.2719	45.6397	14.0444	47.703	14.1384	48.1893	12.7548	48.2893	12.4197	45.9815	11.6429	43.5579	14.556	46.6919	12.7382	46.6692	15.0534	45.6226	15.1451	44.7311	13.8722	44.4341	12.2773	46.5083	13.9544	44.5259
2910000	-14387.1	2	8525.02	7.67005	48.2661	4.67232	48.6072	8.67521	48.9476	19.2557	49.0434	21.0973	45.8357	20.2751	45.1899	19.1412	43.2042	16.8832	43.978	17.4352	45.8547	17.9434	46.7622	16.2796	48.0952	14.3273	45.6769	17.4295	44.3082	14.3245	45.657	14.421	45.9802	12.8781	45.2712	15.7166	45.5768	14.5805	45.3948	14.1571	45.807	14.9232	47.1701	14.7738	46.1867	12.6836	46.4983	16.1248	48.2531
2920000	-14365.7	2	7803.67	4.93764	50.9504	6.89725	50.3915	8.86965	45.4504	16.6851	44.8836	17.7488	44.4243	18.2687	45.0375	13.9628	46.2789	15.1645	45.5544	14.5828	45.8167	13.755	45.9973	14.0305	47.5695	13.7595	45.9564	14.6868	44.9499	15.1657	47.3278	14.8022	46.7035	12.8668	45.7703	16.7962	48.3055	13.154	45.9563	12.9778	46.3902	13.471	45.2668	12.9357	46.1859	12.7868	47.6017	11.3501	44.5895
2930000	-14416.1	2	8239.11	12.1082	45.3497	10.9545	45.1029	12.7281	44.8871	17.2637	47.0024	23.237	47.6195	22.9371	45.9249	17.2578	45.0675	15.6819	45.9701	14.7241	46.4941	15.2781	45.858	15.3329	45.665	15.5312	45.2621	12.6877	47.597	14.886	45.9685	14.2292	44.8103	14.4774	46.1303	13.9976	46.3212	15.0698	47.155	14.0536	46.1573	12.1006	45.9977	13.4374	46.2273	13.4178	46.636	11.9153	44.0653
2940000	-14446.4	2	8528.81	5.92163	46.5424	5.29594	48.1796	11.9055	46.7292	18.0116	47.3133	17.1788	45.8191	18.1597	44.626	16.2757	45.3396	15.2385	48.067	14.9742	47.0251	15.1345	46.977	16.3424	46.5866	15.4669	47.3929	16.4669	47.2531	16.3452	45.8294	14.5665	45.7279	11.7155	45.9459	13.8581	45.8953	14.4785	47.5139	14.7331	46.9682	16.0103	46.9347	12.7582	46.7728	12.6688	47.2455	15.587	46.5702
2950000	-14387.6	2	8176.7	3.40485	54.6867	3.2948	52.5465	10.7644	48.9737	19.9877	46.4871	17.6894	45.1713	17.9526	44.7726	13.8174	45.6275	11.8076	45.4495	13.0009	46.424	13.2219	46.825	13.7134	46.682	14.9932	45.1483	13.1423	46.6952	15.4394	45.4938	13.3009	46.0604	13.4824	44.9875	12.3941	46.0814	12.5019	45.8262	13.5526	46.2552	12.3486	47.0799	12.7432	47.059	13.9292	47.34	12.5044	45.9046
2960000	-14384.9	2	7989.61	5.92305	47.296	6.16888	46.8569	8.57295	48.4196	11.7842	47.6712	15.5084	46.2397	15.442	45.3387	12.3484	45.6835	14.2825	46.4228	13.2437	45.9409	13.8152	45.735	14.677	44.0811	15.6108	46.2629	14.4397	47.5552	13.8666	45.9551	12.7708	45.8356	12.5702	45.2838	14.454	44.8608	13.188	47.7023	12.5519	48.2139	11.3794	46.9283	10.2966	48.0695	12.3213	46.8247	13.3811	47.3287
2970000	-14438	2	8358.14	9.19405	51.404	6.21211	51.2919	15.2977	46.484	18.1389	42.2292	18.3113	45.1823	17.6046	44.57	16.5795	42.951	13.4851	43.802	12.4265	44.2425	11.0235	43.9096	13.9575	48.0504	13.127	44.8242	11.9488	44.6376	13.3453	47.3868	13.0396	45.6895	15.2687	45.8796	14.0575	44.2738	12.2501	44.4702	11.3918	45.0569	13.0997	44.0671	11.5587	45.3972	12.9248	47.4411	13.6718	43.6147
2980000	-14425.7	2	8687.16	4.88197	51.1146	5.58761	48.505	8.53565	41.8155	13.1276	46.3101	16.6222	45.5789	17.2188	46.6061	14.1635	46.8124	13.3156	45.4637	13.3144	45.5925	12.7495	44.9826	15.4059	46.8799	16.8653	45.0299	14.8142	45.6933	14.4646	45.8407	13.2591	45.8913	12.9293	45.1922	14.9881	45.6308	15.0725	46.2892	15.4802	45.1219	14.7416	44.4028	13.5462	44.7664	11.464	46.6074	12.8883	44.4691
2990000	-14369.3	2	7840.04	6.42543	48.8209	10.4865	47.1021	11.6112	47.1649	16.9302	45.5628	18.4492	44.4885	17.8026	44.3236	16.5987	46.5821	15.7872	47.649	14.3243	46.5862	15.8415	45.9712	17.0794	44.6795	15.7552	44.878	16.1052	46.8643	16.6439	47.0891	13.455	46.302	14.0458	45.465	15.481	44.9151	14.2465	46.3573	12.3297	45.5981	12.5422	45.789	13.2073	46.8689	12.3488	48.3224	14.744	46.4163
3000000	-14429.7	2	8091.11	0.728291	53.6179	5.32604	49.9237	6.28631	48.3057	8.39237	47.0345	16.2562	45.1612	17.0958	47.0716	16.4633	47.0975	13.3833	46.3807	14.0452	47.6001	14.7625	47.3814	11.5142	47.5532	13.4515	47.1429	14.7692	47.8327	14.5812	46.284	12.7578	47.1182	12.0861	46.4447	11.4475	45.3175	12.1007	45.5536	11.2192	46.0054	11.0704	45.9058	12.3598	47.3331	12.8627	46.1858	11.5727	45.8496
3010000	-14403.7	2	8279.66	10.7865	51.095	13.1544	51.9383	11.7716	49.4928	18.4119	46.385	18.4026	46.2224	20.7955	44.422	16.9542	44.636	16.8373	45.1127	15.2362	45.7261	16.3003	46.8135	14.9638	46.2471	17.5677	45.421	13.32	45.0047	13.8064	42.9588	13.3157	43.9924	13.6759	44.5762	13.9614	45.3158	15.1419	45.8563	15.4295	46.0144	15.1308	46.6362	14.9411	47.0493	12.5815	47.079	13.8855	47.152
3020000	-14427.5	2	8718.41	10.2547	51.3548	7.42439	49.0806	11.7836	46.7989	15.7798	42.7828	19.1083	43.3491	19.4052	41.5422	18.0809	45.5022	17.2968	45.3862	17.9604	46.3846	17.9631	45.7028	14.6114	42.9278	15.2342	44.8969	16.9248	46.7584	17.1479	46.6115	15.855	47.7109	13.7178	47.1016	12.8989	46.1775	12.9728	44.9396	14.9289	46.1251	13.4073	47.4432	13.4704	46.2966	13.5714	47.783	12.9142	45.58
3030000	-14409.1	2	8156.57	10.796	46.6958	5.90964	44.6626	10.4491	46.6456	17.9047	46.7644	20.8423	47.9837	17.0831	45.7923	17.0927	46.0603	14.335	45.717	14.886	46.5209	14.3269	46.0471	14.0794	46.9582	16.4033	45.7709	13.2278	45.8441	11.7517	44.8877	10.1909	43.7001	10.7329	46.1053	10.1373	45.9271	12.775	45.704	12.944	45.9595	11.4857	46.2765	9.60104	45.974	11.4828	46.741	14.5373	46.7925
3040000	-14429.7	2	8242.83	4.2292	45.7922	4.59041	46.7409	12.7616	44.6803	22.9655	45.949	19.9377	45.8102	21.8033	46.8848	16.904	47.8903	15.7454	48.2823	15.9875	47.3676	15.5994	47.8179	17.8717	44.6314	17.4506	45.3567	14.5166	47.3235	16.3639	47.8501	14.8368	47.2017	12.0819	45.7272	15.3283	45.3649	13.1558	47.7368	12.2402	47.9482	13.0822	47.5593	13.6422	47.731	13.1271	46.7433	14.1549	46.9242
3050000	-14466.6	2	8716.89	9.09817	47.9342	8.6007	47.7304	3.78551	44.2214	11.8629	46.102	16.1955	43.4524	14.7352	42.973	14.0285	44.7879	14.8068	45.1675	13.7189	46.203	13.218	47.5172	14.9601	46.125	15.3602	44.3998	13.4785	46.1826	15.1204	46.5967	12.8657	45.1539	13.0914	46.0203	14.1506	46.679	12.4728	46.4665	11.7599	47.4539	11.124	46.101	11.6869	47.7224	13.2297	46.8015	10.969	45.8383
3060000	-14453.2	2	8255.95	9.77145	51.891	11.7277	50.1907	9.68277	46.908	20.4123	46.6685	18.8262	44.4625	21.5537	44.0502	14.7203	46.4938	15.4448	45.9737	14.2541	45.7614	14.1587	46.892	11.0045	45.8681	10.8554	45.0948	13.9978	47.0191	11.4593	47.2501	12.316	45.9119	11.3364	44.8112	13.3875	47.9163	14.3011	46.3894	13.5992	44.9805	12.1761	44.9437	14.0994	44.0342	13.1126	46.8344	11.7823	43.8718
3070000	-14391.9	2	8036.4	7.53922	49.123	5.40974	47.6981	9.68442	50.3609	16.1289	49.7587	20.1618	45.3306	15.7739	47.1433	14.0134	45.6542	14.2366	46.3757	15.3419	46.4434	14.7835	46.8888	12.1186	45.97	15.6235	46.643	14.2647	44.6545	12.3463	44.7668	12.2016	45.4338	14.144	44.5593	14.6419	45.6701	15.5583	45.3559	14.5123	45.3163	14.3439	43.9193	12.9658	46.189	13.4279	46.5268	13.2329	44.3929
3080000	-14402.3	2	8512.54	19.3993	45.8436	17.8095	46.4738	14.4587	45.1047	14.5582	43.9489	19.0583	44.4192	18.5366	41.6241	16.6081	42.508	14.4754	43.814	13.0311	45.5337	13.5145	45.0435	13.0977	45.5831	14.7418	46.7417	14.2623	46.5624	15.3709	46.3586	14.5795	47.6236	16.0363	46.2323	12.8101	45.8705	12.9451	44.996	13.0407	44.4888	13.3839	45.2215	14.8503	46.8512	12.5292	46.8588	12.3018	45.6637
3090000	-14484	2	8380.52	3.82698	48.7387	3.41158	48.7982	7.41298	48.1176	16.0356	47.14	19.2435	45.8226	22.4893	46.0551	19.8229	44.8053	17.0218	46.0842	16.8048	48.5174	16.378	48.428	13.4489	47.4555	16.0313	46.0159	12.2801	47.2087	12.7481	46.846	10.6506	46.571	11.356	44.1136	12.2474	46.9957	15.1296	47.1109	14.9397	47.5922	15.1836	48.2053	16.2742	46.0966	13.9999	47.1119	14.023	47.553
3100000	-14405.2	2	8129.14	7.39535	50.071	6.67005	49.8819	10.3103	45.2375	15.6687	42.6275	19.1173	44.2119	16.4695	45.1169	15.0795	44.9419	15.0534	43.9336	13.7931	44.8531	12.8318	45.4166	12.6504	46.816	14.7247	46.9151	15.3954	47.9766	12.9421	47.619	11.4074	46.8122	14.7972	45.9971	15.1587	46.8958	15.0388	44.8205	14.9427	45.864	12.6772	47.0541	11.5331	46.2623	14.1548	46.8467	13.7086	47.0454
3110000	-14386.3	2	8159.47	4.72269	45.1747	10.0645	48.0824	14.1976	47.2192	19.2503	49.1475	20.6824	45.3492	18.3215	45.8599	17.4619	45.8973	14.7881	46.2406	16.2234	46.6806	16.9565	45.2371	17.4032	44.4904	14.9071	44.4602	13.3114	46.6492	13.4858	46.3391	13.1927	45.1806	15.6642	45.6306	14.0256	44.668	14.4473	47.0332	15.8084	46.33	15.8805	46.0713	15.665	45.4038	12.8258	46.7048	15.5158	45.0147
3120000	-14436.6	2	9014.87	7.03611	46.1123	5.77767	46.0726	8.14697	48.8109	23.2814	46.2347	19.0695	45.7484	18.9663	45.3422	15.1722	46.7662	13.6685	48.3107	14.6039	45.9663	12.9143	46.2293	12.9681	45.1299	15.1911	46.5208	14.6739	46.4905	13.6081	47.2178	13.6015	47.9967	14.9244	47.171	15.4958	47.0479	11.5308	48.4923	11.3328	47.0718	12.4722	47.355	12.0575	47.3283	12.6803	46.8608	13.6053	48.1035
3130000	-14431.4	2	7970.31	4.42342	44.5363	6.83769	46.1932	9.88249	46.1314	19.642	44.8539	18.0633	43.1003	15.1927	42.4642	15.9251	43.1706	16.552	44.1346	16.738	46.9258	18.134	47.0422	17.0071	46.9251	16.7487	46.1421	15.8947	46.8866	15.0826	47.4132	16.8094	45.5832	12.2662	46.2136	14.9011	46.3626	13.3607	46.2198	12.0272	45.6055	12.9348	45.7401	11.0935	46.2779	13.1409	47.1166	14.7424	44.6699
3140000	-14421.2	2	7938.63	0.644444	48.6707	-0.191626	48.4907	7.25832	47.371	12.2225	45.9403	17.0347	43.7663	18.5503	44.9519	16.2149	46.0836	15.8942	45.8148	12.5833	45.1667	12.0455	44.6064	12.9429	43.7914	15.2982	46.3758	10.8955	47.7904	9.69988	46.7532	9.77029	46.8933	10.9725	45.748	14.1141	44.1788	13.656	46.3423	14.3654	45.456	14.8422	44.1783	13.0359	46.4625	12.4676	47.6571	14.3203	44.3568
3150000	-14378.3	2	8227.38	10.44	51.0577	8.3283	50.3088	9.36501	48.7169	13.3421	43.8122	22.0287	43.9765	19.6487	42.867	18.9105	42.3054	16.8281	43.4231	15.2282	44.5132	15.549	44.6033	12.6374	47.1159	13.7243	45.8637	15.8176	46.0745	14.3137	46.1756	15.6742	45.8091	13.0797	46.161	14.562	47.4656	14.4943	43.4654	15.1075	43.407	14.6569	44.4524	15.2215	46.1978	12.827	47.1671	14.9016	45.6634
3160000	-14410.9	2	8155.78	15.1905	47.1485	11.9208	47.72	12.1797	45.4505	11.5317	44.8065	19.5775	45.3743	19.1057	45.346	17.1952	47.0231	16.9504	46.9918	18.204	46.6252	17.6769	46.775	17.4674	45.7313	16.8074	44.9646	17.9222	46.4748	16.4025	45.2681	13.3765	44.5665	13.1194	44.1645	14.5764	47.0639	14.6403	47.3122	15.4386	46.427	13.4759	45.6973	12.2776	45.3671	12.8045	46.6847	11.6216	46.6331
3170000	-14410.7	2	8014.67	1.85981	45.8141	0.260681	45.2418	3.46059	45.2598	15.1962	43.8601	18.492	45.6132	15.3797	45.954	14.3818	46.2997	14.2986	44.9449	13.2277	44.8851	13.6045	45.0778	11.0857	45.6993	16.6553	44.5757	11.459	46.1501	12.9256	47.1744	11.3426	44.6415	12.6052	45.8076	14.0482	45.7866	14.0021	44.7263	12.0408	46.5284	10.604	46.4359	10.2088	46.6261	13.5606	47.5509	11.7822	46.2501
3180000	-14420.6	2	8452.45	3.45646	47.5236	4.00751	47.9991	9.43553	48.7586	20.2865	49.6444	20.6775	44.1726	21.7195	41.9387	21.8282	42.5936	19.3553	44.6385	17.1614	45.0203	17.0357	46.2281	16.7751	47.6272	14.3239	45.8088	12.9218	45.4322	15.3087	44.4969	13.4929	45.2872	11.7808	45.1148	13.5501	46.2971	18.2037	44.0276	17.7223	45.3622	17.7589	46.6652	12.4321	47.3343	12.9822	47.5496	15.4797	45.7483
3190000	-14400.1	2	7975.83	10.9023	46.6203	11.2697	46.2856	6.40539	48.8683	18.9991	49.0293	21.7301	45.1134	16.1271	43.2509	14.6616	44.5661	12.9416	45.4247	14.2808	46.5448	13.9921	45.6855	12.5904	45.6182	17.781	47.0084	13.3664	45.471	13.8938	45.8485	14.5668	47.0697	13.3124	45.3329	12.2593	44.9392	13.2885	44.995	14.8224	46.0715	16.6386	46.4102	13.4104	46.9092	13.932	47.4213	17.2929	44.5765
3200000	-14403.7	2	8462.22	8.34957	47.3521	5.08476	47.2609	8.21002	46.8209	14.8785	46.2478	19.7414	47.1152	19.6775	45.5135	17.5486	45.8896	15.1507	46.5808	14.591	47.1224	15.7619	46.9328	15.8615	47.5663	16.5353	46.342	15.2095	48.3428	13.5901	44.071	14.5647	45.5532	11.9399	44.5128	14.3154	45.4212	14.9292	46.0764	15.8818	45.2313	15.2469	46.1722	13.4096	48.0349	12.5723	47.2524	14.2701	45.0417
3210000	-14352.5	2	7890.69	-0.2	51.9679	3.18708	48.8101	8.03954	46.0769	14.7941	45.7426	19.6685	44.9532	17.6721	45.6608	19.3511	44.917	16.0161	44.9099	14.0199	44.6135	13.0447	45.7564	12.1475	44.7392	14.1563	45.0812	14.4753	45.7818	13.304	46.3932	10.4662	47.2329	10.2255	45.5241	15.979	46.0311	13.175	46.1648	13.9249	46.4611	13.0896	45.9408	11.8423	48.4315	14.0848	47.4404	13.6902	45.56
3220000	-14430.7	2	8147.3	9.52138	47.3836	11.8302	45.9556	13.4548	47.5314	17.3487	43.0417	20.7167	42.162	19.9008	42.6405	16.2598	45.1201	14.4003	44.0424	14.684	46.2099	14.7967	46.9457	13.6419	44.8455	15.5688	47.2987	14.5258	45.4149	15.3249	45.9402	17.3364	45.2454	16.6101	45.149	15.2778	46.973	11.9606	44.4019	11.765	44.6474	13.5305	45.1717	11.6622	48.5601	12.8038	46.8551	12.7282	46.2119
3230000	-14419.6	2	8189.27	5.35288	46.4146	6.35675	46.22	9.99488	46.0595	19.1076	44.2267	20.5213	44.4989	23.8739	45.9413	21.5113	47.0262	19.0845	46.3565	15.9897	46.5768	15.7672	46.9662	15.9343	45.2867	15.9624	46.4702	14.8224	46.993	13.425	46.131	13.9745	44.2089	13.7475	45.9368	13.6679	45.2916	16.1464	47.3155	14.6598	47.6126	13.5817	47.0505	12.1587	46.0577	13.5023	47.222	13.9154	47.0973
3240000	-14438.4	2	8020.55	8.97435	49.9842	6.68818	51.0252	10.872	48.3444	14.3026	43.7179	19.234	43.5065	17.2535	45.7999	15.3559	44.8116	14.9974	44.8332	16.2272	45.6024	16.1138	46.6023	17.5516	45.0608	15.5217	45.2041	16.1739	45.5574	14.8846	45.4747	12.0509	44.9247	13.607	46.8133	14.836	46.1058	14.173	44.9098	15.5733	46.1926	15.2452	47.0585	12.7226	47.1522	12.7242	46.4108	14.9796	46.5486
3250000	-14418.7	2	8565.93	12.1215	51.3104	9.51033	49.514	10.6742	48.6288	20.0229	47.3387	18.0684	44.9259	16.152	43.9963	16.6118	45.0419	17.2681	45.4657	16.0809	45.42	16.5109	45.0332	13.9762	45.6949	12.9655	46.1251	15.9683	46.9786	18.2182	47.4474	14.63	48.439	13.8719	47.4908	14.1807	46.6524	14.5162	45.7508	12.9279	46.183	14.0225	45.8303	14.2113	47.6559	12.8512	47.0519	15.495	45.598
3260000	-14423.4	2	8411.35	16.7277	46.5753	15.0734	44.3124	11.7376	48.3467	14.5928	43.4716	17.3889	46.3642	19.1884	45.5761	17.6864	44.7681	19.3862	44.7273	16.6076	43.4413	16.5328	43.2544	15.6517	44.6063	15.3762	44.3464	16.4394	45.7842	14.3959	47.4505	12.1873	47.5796	12.0546	46.3965	15.3487	46.4376	15.3564	45.886	13.3824	46.2584	12.0825	47.2128	15.106	44.7502	14.6346	47.6594	13.5503	47.3172
3270000	-14412.9	2	8389.31	9.95483	43.2145	11.0473	45.7577	9.89334	41.5537	18.2447	45.2361	15.6702	43.7963	17.0409	44.2641	14.7539	45.3712	15.0849	46.2899	14.8808	46.871	14.2266	47.1618	13.4301	47.0872	16.0128	44.7262	15.5306	49.7172	15.5512	49.8955	14.3426	46.7776	13.9331	46.3978	16.7693	45.6371	12.9207	46.9946	12.9782	46.1227	11.2025	45.0958	12.0873	45.2303	11.848	47.2271	13.8827	44.5148
3280000	-14418.3	2	8462.2	9.73315	50.0741	6.87474	50.3789	8.30738	46.3509	11.2459	46.0934	19.0885	45.785	19.3373	46.1126	17.095	47.7627	15.392	45.0417	14.8857	44.0152	15.3407	43.4175	16.9761	44.3771	16.8606	46.0674	14.9557	46.6119	16.3206	47.1362	14.5827	48.1582	12.8099	46.1808	14.7314	46.85	14.8883	45.4198	13.2328	46.1932	11.8476	46.1764	10.5269	46.7879	12.6503	46.9936	10.9884	46.5789
3290000	-14406.4	2	7948.71	10.795	50.4677	7.59748	53.5441	11.7645	49.0618	20.5846	47.6868	19.4114	45.4353	17.8894	43.8589	15.6308	44.4831	15.0558	46.0128	16.7779	46.9428	16.717	47.3286	15.2961	44.4167	18.1135	45.7422	17.5791	45.527	17.714	44.5416	15.1167	47.0809	15.176	46.2975	14.6455	47.0407	14.6937	46.2166	13.017	46.2035	11.089	45.5692	12.3547	46.1991	14.0364	47.3047	12.1629	47.0672
3300000	-14428.2	2	7813.69	1.74187	41.0307	2.94483	43.5095	8.84997	43.3719	17.9121	43.8671	12.2539	42.0995	14.5065	44.2801	14.1429	46.5294	13.0545	45.9046	13.783	44.8378	15.0195	44.8013	13.8829	45.3495	14.7889	46.0662	13.0148	45.2357	14.2484	43.7521	10.8059	42.1307	11.0095	44.0205	11.6167	46.5797	13.1229	46.0527	15.7225	45.6883	14.2587	45.8202	17.5497	47.3897	13.1031	47.142	11.8957	46.1575
3310000	-14388.3	2	8045.89	7.45835	42.3848	8.11753	45.3057	7.76414	43.4142	16.9369	44.1863	17.2031	44.5003	16.9182	44.0663	18.8348	44.9987	15.5439	46.1563	15.5204	45.4904	14.2235	44.5106	12.8753	44.3231	10.6943	45.0046	14.0103	49.2601	16.5701	48.6469	14.8218	45.3431	11.9762	46.8003	15.4454	47.1867	13.4731	46.2668	13.5739	46.565	11.7175	46.6659	10.7643	46.8287	13.4099	47.7285	11.9016	45.4561
3320000	-14381.7	2	7763.72	9.55081	50.7622	9.37865	51.4736	12.3807	50.1699	19.4264	49.2292	16.979	46.1308	18.2713	45.9497	16.0031	43.867	14.8696	44.3981	16.9701	43.9787	16.8225	43.735	17.4454	44.0616	13.8631	46.2588	15.5292	45.2022	14.9411	45.1281	13.6961	47.0806	12.0392	46.4209	12.7316	46.1636	15.4914	45.6496	15.435	45.8233	13.7959	46.3672	15.3386	47.9548	12.8282	47.2192	12.1641	45.0706
3330000	-14404.1	2	8068.95	4.38979	50.3584	-0.279859	49.1798	6.22959	47.1439	16.1633	46.2348	14.5141	45.8364	13.038	45.9145	14.3812	47.7615	13.8603	45.7033	14.0857	47.1045	13.6116	46.6618	13.8255	47.7881	14.2263	44.4493	13.4723	46.4651	14.3372	48.0759	15.5729	45.995	14.7105	44.7092	14.0764	45.8811	13.3782	45.5063	13.8176	45.6609	14.4609	46.5512	13.4264	45.8332	12.7469	47.7141	11.8674	47.7143
3340000	-14404.8	2	7907.55	3.34161	47.3808	5.17808	47.0384	9.38622	48.6678	19.8593	46.55	15.1829	46.4305	13.9464	44.7291	12.6584	45.2922	14.2182	46.1657	13.3775	46.5381	13.6816	46.4057	15.6939	46.1225	15.2089	46.3359	11.955	46.9039	12.0703	46.7979	13.8928	45.2316	14.0589	45.0276	12.4673	47.1551	13.9406	45.5063	13.4969	46.6033	11.8201	46.7556	11.1938	46.7086	13.3184	47.7036	10.4049	45.6752
3350000	-14397.3	2	8388.11	4.76227	48.7364	6.14019	48.8744	11.999	45.9121	20.0826	42.5205	15.1631	43.454	11.3805	42.8469	11.5412	42.9365	13.238	44.8011	12.9132	45.3465	12.8555	45.1867	14.0401	46.5343	14.9261	46.5626	14.8432	45.6361	14.0467	45.8071	12.2101	45.8933	12.2614	44.9447	11.6347	47.062	13.1682	44.5919	13.5879	44.904	13.3574	45.9435	17.5141	46.9643	12.8729	46.6839	14.0542	45.9622
3360000	-14444.4	2	9078.01	2.94575	52.0734	6.57183	50.1166	7.8209	45.9753	13.8617	44.2159	18.9003	44.2843	19.3504	42.5082	16.0516	44.1902	14.3346	44.9504	14.6151	44.4296	14.4314	44.8141	14.4983	45.6499	14.1721	47.3122	15.0377	45.2462	12.8639	45.3869	15.2555	44.5236	13.3845	45.4188	13.1446	45.3403	15.6426	45.1497	16.6843	46.4951	16.0022	46.9274	13.3221	46.2059	13.4039	47.1656	16.5731	45.9422
3370000	-14413.6	2	8067.95	10.0419	43.8189	9.01879	43.2266	8.54993	43.0314	14.117	44.3144	13.7367	45.0155	13.1664	45.912	15.8223	47.1806	15.7487	45.8645	15.2413	46.3256	16.1759	47.0645	14.3236	47.2237	13.6278	46.209	15.6178	45.4266	13.5353	45.9702	10.5949	46.719	11.1352	45.7912	15.5059	45.0563	11.9298	45.6297	12.2857	45.6053	11.918	45.1345	12.1325	45.9311	13.4248	46.5312	13.4663	45.0265
3380000	-14433.7	2	8557.46	3.21682	47.2549	8.39997	48.9975	10.7993	47.1871	15.2255	44.4954	19.456	43.9338	20.1415	45.722	17.9404	47.2037	15.3891	45.9691	13.7143	45.3298	14.7666	45.6693	17.6565	46.4323	17.2773	47.0937	13.1788	45.359	13.8365	48.0789	13.4898	49.0253	11.5067	47.6822	15.4924	45.9656	13.3226	47.2022	13.7009	45.4041	14.8251	46.3903	14.7737	48.4486	12.2126	46.2727	14.9073	45.1124
3390000	-14435.8	2	8258.83	-1.66196	52.0679	-0.166515	51.6834	2.03668	47.4133	10.1687	42.4821	17.3099	45.8107	17.8302	44.5806	18.7465	45.5011	17.1172	46.3823	16.2247	46.3256	17.5673	46.532	19.3571	45.7837	16.6885	46.6793	14.3582	47.9016	15.5464	46.8474	15.2619	45.8605	15.3263	46.6571	14.0918	45.9594	15.0627	47.2044	15.0851	46.4003	13.3164	47.2844	9.68139	46.3436	12.8092	47.386	13.4215	48.2335
3400000	-14432.2	2	8502.71	15.083	43.7511	15.7272	44.7225	12.131	45.6743	15.7449	45.9266	18.4754	46.474	16.4546	43.6077	15.9634	43.7256	16.8777	44.143	14.9955	45.2269	15.2916	44.9738	13.7367	46.6573	15.1524	45.3284	13.1033	46.2618	14.9584	47.066	14.7196	44.8649	14.0603	46.0524	14.0762	48.2563	16.9258	45.6801	17.8844	47.2078	18.2876	46.4643	15.1765	46.7038	14.0981	46.7582	15.5593	48.2938
3410000	-14417	2	8097.26	16.0726	54.2787	16.5655	50.9998	14.2096	49.2446	17.364	44.8011	17.8712	45.7053	16.001	44.757	16.3515	45.9811	13.3857	45.8594	14.508	46.3762	14.222	48.077	12.703	47.5454	12.6426	46.2656	16.6074	46.2829	17.7447	45.3392	15.833	45.4408	14.3786	46.6714	17.5731	45.5309	12.4075	46.0601	12.458	46.5172	13.7504	45.4781	14.2543	44.3498	12.2132	46.9843	12.3442	45.1281
3420000	-14426.3	2	8186.53	7.15898	47.7701	3.58009	46.7996	3.73786	47.2365	12.4816	47.792	19.1701	48.7769	16.9506	45.6155	14.4518	44.9479	13.518	43.6214	12.9089	43.0505	13.1496	43.238	10.9097	44.5804	15.2053	46.8354	11.4671	43.88	12.8425	46.1867	11.0565	45.6395	11.8234	46.1651	11.1189	45.4213	13.1428	43.6941	12.6928	44.5962	12.8677	44.6381	12.5061	44.5828	12.8023	46.7748	15.2881	46.5184
3430000	-14430.9	2	8391.59	9.54449	45.0402	10.0136	46.5172	9.48118	44.6609	14.576	46.5769	18.2923	47.5833	15.9899	46.9433	13.2148	47.0327	12.3823	47.6675	13.7536	47.4112	15.0897	47.2419	16.4035	44.7022	14.1936	44.9698	11.7212	46.0837	13.3253	45.1571	14.4809	45.5236	12.4355	44.7315	12.8719	47.4331	13.6448	46.393	13.2852	46.7782	12.6744	47.6116	9.66758	49.7593	12.5968	47.8887	14.9874	46.7292
3440000	-14419.1	2	8524.92	11.4578	46.4576	8.7299	47.151	8.80452	45.094	12.1177	44.42	17.3214	44.8024	18.7464	45.8528	17.6647	44.2834	13.017	44.44	14.0498	44.024	13.6517	45.3898	14.3211	47.1429	15.1245	46.0528	15.3672	44.7046	16.0672	43.9277	16.4755	43.7353	13.088	44.8805	13.8095	46.7892	14.0677	46.5811	10.944	47.014	10.7818	45.8837	14.8004	47.6781	12.995	46.8878	12.3375	45.3635
3450000	-14386.8	2	7621.59	9.06769	47.6195	11.179	45.4617	9.61961	48.6904	19.3799	46.5492	22.3175	43.4142	21.9421	43.2149	17.4241	45.5401	15.8557	45.5883	15.6111	44.4472	15.7392	44.4244	16.784	45.7663	14.4704	46.5763	14.4345	44.0866	14.0913	44.6819	13.6738	44.283	12.6995	45.6954	13.2908	45.2886	13.5325	45.6894	13.22	44.4254	12.3947	44.1019	13.341	45.3165	13.78	47.4228	13.0647	44.6758
3460000	-14417.2	2	8325.73	7.71924	45.9507	8.47784	46.1093	12.2874	48.1562	15.3033	47.6288	19.1456	44.1791	16.0978	44.7599	15.4687	44.5645	14.103	43.6425	16.6418	44.9537	15.8467	45.0325	17.4198	46.6381	16.8483	46.7437	14.4683	46.1436	13.2322	45.7517	11.9073	46.4323	13.7101	48.2634	14.9156	47.663	12.957	43.97	12.6319	45.8192	12.2144	45.6528	11.8892	48.1399	12.6961	47.0886	11.3524	47.0861
3470000	-14435.8	2	8642.36	4.18541	46.6742	7.55011	47.7944	10.2285	47.4608	19.0926	48.9287	22.7238	46.4867	17.7024	45.2803	16.4387	47.9102	15.0959	49.585	14.9371	47.2664	13.3492	48.0811	14.7157	48.3004	15.6045	46.5703	14.3185	47.9152	16.1687	47.5069	14.2812	45.7843	11.9032	45.0688	14.8436	45.4385	16.3044	50.2829	16.2244	48.8765	15.922	48.8658	15.219	49.0161	13.7716	46.0528	15.0467	47.0365
3480000	-14395.2	2	7906.01	-7.21982	46.7565	-7.22147	50.4854	4.98617	47.7911	13.0592	47.5974	17.4989	47.0608	15.8205	45.0234	15.7757	44.9941	15.8391	45.219	14.7807	45.8241	14.5265	46.2084	16.6839	47.5265	15.6018	49.3255	15.8729	46.8206	15.3725	47.2511	16.0642	47.2296	14.3798	45.6608	13.6807	46.9945	15.1395	46.1703	14.8738	45.679	15.5681	45.773	14.4653	43.3348	13.1457	47.6823	14.6105	48.5663
3490000	-14394.8	2	7962.37	5.82072	52.397	10.2561	50.5701	10.823	50.4672	15.5065	50.3959	17.4554	49.6169	15.0055	48.0132	11.5441	46.0239	12.9733	46.3553	13.4062	46.3341	14.5161	46.9608	14.1343	45.6114	14.9895	45.3976	12.8378	46.1088	14.1515	45.5082	14.5217	45.6009	16.1094	45.2832	11.8762	44.4183	11.124	46.7857	11.0136	46.1006	10.267	45.1008	11.8153	46.6666	12.7494	46.7316	9.73057	46.1727
3500000	-14417.2	2	8311.98	0.785163	48.702	2.05504	47.88	6.76531	45.6646	18.2003	46.8778	19.5788	45.048	17.5702	45.3984	17.0434	46.5019	15.4879	45.8546	15.3702	46.0636	16.6905	46.8549	12.9443	46.7638	15.491	45.4682	14.0722	45.5315	14.3644	44.5115	12.5328	46.4721	12.6394	45.3943	15.5758	46.1295	15.6094	45.2673	15.2555	47.112	14.9533	45.3458	11.4171	44.6947	12.2244	47.4072	14.6567	45.7638
3510000	-14437.9	2	8274.8	-2.09939	49.8334	-1.93676	47.735	5.90564	47.4563	17.1776	43.8284	15.6459	45.37	14.6963	44.1058	13.4924	45.1885	12.8684	45.2851	14.8726	45.2015	14.1249	46.2125	13.5585	47.4683	16.7834	45.1407	17.0955	46.8655	16.7876	47.2693	15.2804	45.7336	13.7227	45.1159	11.6269	46.5866	12.1096	45.7656	11.9979	46.9857	10.5558	46.8548	11.1646	47.7776	12.6245	46.3588	13.0273	45.8107
3520000	-14442.5	2	8520.21	6.95451	50.2159	4.35369	50.4224	6.79314	48.5369	15.3928	47.3516	14.2092	45.8003	17.0565	45.2393	12.8411	45.987	13.0785	46.6002	12.1242	46.5236	12.5378	46.413	10.2141	47.9628	12.7126	46.6307	13.4643	46.4596	13.1444	47.5707	12.9199	47.6351	12.2717	45.9996	14.8715	48.0548	13.1138	47.2121	10.6148	46.3501	11.4064	45.5849	9.31364	46.2544	13.1984	47.3135	10.8231	45.8858
3530000	-14443.6	2	8611.34	3.32266	45.2032	0.139971	46.8899	2.8441	45.958	10.6637	45.0755	17.9892	43.5193	18.0886	44.0724	18.022	47.0055	17.2771	47.2517	14.6591	47.0842	16.3903	47.7872	15.5764	49.2952	17.0687	46.2391	13.8546	47.106	12.8161	47.168	17.4842	45.6472	16.7562	45.6816	13.5226	44.6442	16.078	46.7472	13.2638	46.9268	14.4612	47.8842	14.1562	47.151	13.8099	46.7103	15.3953	46.3586
3540000	-14462	2	8372.64	6.49068	44.3248	3.48506	45.2938	9.47798	47.0531	17.1174	48.7918	20.9877	48.1231	20.8609	46.3962	16.4493	47.5426	12.5737	46.6896	12.6127	46.5437	13.5326	46.4402	15.22	44.8533	14.6519	46.4236	11.6323	47.006	12.3396	46.1367	11.3532	46.9502	11.0819	46.9856	12.0459	44.6944	11.6607	46.9964	10.0427	47.6454	11.7169	46.9044	12.0067	47.7153	13.0863	47.6969	11.2269	45.8943
3550000	-14445.5	2	8582.51	11.6629	45.6545	9.62302	46.8369	10.6489	46.2961	17.066	48.3019	18.9309	46.7489	17.1368	45.8627	16.1028	47.4412	12.3457	47.9107	13.9148	48.0549	13.7787	47.4288	15.5025	46.4204	17.6993	45.0541	13.4033	47.249	11.6029	47.9611	15.1298	47.9217	13.8511	47.3184	13.6629	46.5399	14.2981	47.2096	13.809	47.3133	14.0628	47.9107	10.9781	46.3633	14.22	47.4343	15.2371	47.4518
3560000	-14430	2	8541.69	5.61778	51.0073	4.71999	51.8081	12.5811	49.2714	18.5047	49.8774	18.6551	45.8721	16.9251	44.4199	16.8003	44.2093	17.2209	44.0519	13.8518	45.9144	13.775	45.7298	11.8355	46.1034	15.1234	45.4575	12.7219	46.633	13.3023	47.4368	13.6194	45.9804	11.665	46.045	13.2464	46.7982	15.7424	46.1186	15.6942	46.7508	16.2201	46.3157	18.8869	46.7411	12.4395	46.8022	13.1865	45.1931
3570000	-14378.8	2	7953.81	5.28555	45.9288	3.89995	47.0053	14.1097	48.6622	17.7373	46.9691	18.5347	45.497	20.6685	45.7108	20.9566	46.2302	19.0584	45.909	17.4706	46.3974	17.7121	47.8318	21.0831	48.3097	14.9975	46.7219	15.8761	47.1719	13.9623	47.5012	16.8945	44.4008	14.8385	46.2288	12.8811	46.5531	15.2396	46.3159	14.0994	46.7716	15.1758	46.7775	16.8792	47.5421	13.545	47.1097	16.2291	45.7695
3580000	-14435.8	2	8371.43	12.766	42.6171	10.1514	43.4438	6.60626	43.7665	14.7718	45.3269	20.4765	47.7176	13.9246	46.555	14.8203	46.4904	13.7609	47.8151	14.6603	46.1685	11.9655	46.1144	14.4508	44.9214	14.0085	46.3638	15.5706	45.9624	15.23	45.9267	12.4469	46.9728	12.1174	46.1116	14.7434	46.0152	12.8411	47.7696	12.5881	46.4987	12.8241	44.9408	9.24451	44.233	12.649	46.8803	11.5014	46.3165
3590000	-14407.8	2	8013.01	2.38542	49.9544	0.362886	51.3401	4.24902	49.6539	12.5298	45.1798	17.745	43.8426	18.4316	43.506	17.2531	44.5442	16.8565	46.2238	17.0234	44.9982	16.6105	44.4713	15.6363	45.0242	15.4581	45.2416	17.8653	44.8562	16.3489	46.9679	14.1834	47.0169	13.6824	46.2732	13.9814	45.4982	17.1635	45.0873	15.3163	45.4171	13.1658	46.1968	11.8472	47.3545	13.675	46.9326	14.0779	45.8172
3600000	-14443.8	2	8480.66	10.4002	50.3561	11.5603	50.8295	12.6829	48.5638	17.6	46.9348	17.8028	47.1286	15.7012	47.2577	13.9984	46.9694	14.3842	47.4918	15.8861	48.0075	16.6041	48.1003	17.4492	47.5752	14.2533	44.2712	15.886	47.2613	15.3972	47.848	11.053	44.632	10.5936	45.2643	13.4105	46.4265	14.1917	47.3169	12.2281	46.3645	11.7156	46.9212	11.9929	47.6834	12.9877	47.2016	8.96236	46.6889
3610000	-14442.4	2	8978.98	5.06435	39.5372	5.99472	40.9282	12.6589	44.5298	12.8065	46.7644	17.2153	47.0735	15.9611	44.8525	16.1215	45.8697	17.0572	46.2075	15.0769	44.6169	16.3757	44.2952	16.0422	45.9894	15.1141	45.236	14.7137	46.2605	15.5482	45.5478	14.7317	44.7118	13.5426	44.8832	13.6441	47.0055	14.6729	46.1422	12.1665	45.3409	11.155	46.0016	13.43	46.5305	12.7864	47.2943	13.6373	44.7126
3620000	-14411.9	2	8363.45	13.4708	48.6502	10.7308	49.3907	10.3043	46.3081	16.8193	48.8617	15.0027	47.5614	13.216	44.3749	13.0262	42.0011	13.7175	43.6876	11.4483	44.2359	10.9216	45.2789	15.0666	44.534	15.1349	45.8878	11.2268	44.6399	11.0642	46.513	15.3257	42.8966	14.2227	43.8612	13.6575	48.6721	14.3716	44.7019	13.8333	45.6146	13.5319	45.3961	11.1064	47.1741	13.4493	46.916	13.5298	44.0521
3630000	-14409.2	2	8312.05	3.58456	45.6756	4.19516	44.7579	4.37258	48.0486	18.8285	45.7931	23.5606	45.167	24.4477	44.7293	19.8577	45.0897	15.644	45.7411	14.4445	46.5506	14.2875	46.8138	17.5576	47.4464	16.0826	44.5312	13.7909	44.3511	15.125	45.2116	12.9008	45.224	14.0909	45.6216	15.9867	46.9669	15.4828	45.1527	13.6213	44.4567	14.2083	44.5578	12.6417	44.6097	12.5364	46.44	12.9097	46.0028
3640000	-14393	2	7948.67	7.46623	44.7423	3.45714	45.7623	9.43793	47.1521	17.6963	45.6208	15.2165	47.6389	18.9055	47.0854	16.0458	47.3708	13.7707	45.3958	16.4639	44.5232	16.0342	45.2276	17.4217	45.4934	17.4006	45.791	18.693	47.5598	16.7037	48.1088	15.6638	48.4047	14.9435	47.6115	14.7157	46.5399	14.0072	46.6635	12.6662	46.553	11.6391	45.219	10.2484	47.0097	12.2816	47.3012	11.8104	46.1521
3650000	-14439	2	8619.69	11.8132	49.1534	9.50586	50.1054	7.0241	49.3094	12.9735	46.8904	16.0963	44.3643	14.9116	46.6344	11.1411	47.0629	11.9349	46.3488	13.513	45.8853	13.7104	45.5446	14.1095	46.3313	16.1345	46.0271	12.8964	43.9331	13.7268	45.9245	13.547	45.9633	15.088	45.1716	14.4776	45.5797	14.9212	46.8904	13.6897	45.4005	12.8523	45.962	14.4064	45.4868	13.2394	47.2374	15.4514	46.5032
3660000	-14446.6	2	8327.51	9.71776	43.2356	11.0386	43.6987	8.00923	46.6407	17.0175	44.9315	15.5791	43.9066	17.7114	46.5424	15.3119	44.2042	15.4308	46.0734	15.6138	47.3888	16.0949	47.6163	15.9803	46.3907	15.7925	45.0885	12.8169	49.392	13.1157	48.6276	14.4118	47.7468	15.6346	47.6163	13.6725	46.1763	13.2562	46.6374	12.3162	48.342	11.3774	48.3563	9.55148	48.9858	13.1778	47.0941	11.3513	47.0854
3670000	-14412.5	2	8405.54	11.5959	46.7602	14.6464	49.8958	9.48078	49.2384	14.6722	46.4736	13.8521	43.2291	16.0732	43.3306	16.9922	44.8876	15.2719	46.2949	14.1819	47.3948	13.7755	47.4391	14.1501	46.0533	16.8054	46.2836	14.3274	46.3356	14.4665	45.0452	16.1934	46.4215	13.175	44.5753	12.6242	45.3251	14.264	45.9782	13.1407	47.182	12.9896	47.28	12.4088	47.378	12.1083	47.2023	10.5066	47.1946
3680000	-14455.4	2	8487.69	2.29883	39.9892	3.06564	43.9257	6.64312	45.9073	14.5976	41.7677	16.4542	44.6333	17.6568	44.6749	14.9415	45.0177	15.264	44.9335	14.7746	44.4722	14.3736	44.1884	16.5632	45.1396	17.7983	47.4506	14.673	44.9703	14.4914	44.9237	11.2077	46.4134	10.9577	45.0894	13.6146	46.6491	15.9631	45.1524	13.7957	46.0537	14.2471	46.1517	12.0202	47.0289	13.7022	47.51	16.422	44.4578
3690000	-14395.3	2	7700.39	15.1552	49.2427	9.88923	47.7947	10.626	47.6172	14.5939	46.5783	16.9742	44.2878	19.4839	44.7426	17.2382	46.3919	14.3906	46.127	13.9812	46.3903	12.8492	46.3768	14.5374	46.476	13.0136	46.0263	13.9132	45.9092	14.0187	45.9448	11.7089	44.8271	10.8956	46.0407	12.2247	46.6832	12.6786	47.0994	12.9624	46.3507	11.6995	47.2489	11.8797	45.1663	13.6038	47.6987	10.6431	46.4583
3700000	-14465.2	2	9037.6	8.83727	52.2926	8.91554	51.9047	9.37303	49.5864	12.8607	47.0841	15.7021	45.3963	14.898	46.4137	15.2592	47.0296	14.0812	46.0729	15.3221	44.1487	15.9466	43.9888	14.2411	45.3176	13.0205	44.8489	16.3542	46.2421	15.6183	47.1381	12.9162	47.7186	10.967	46.9729	15.8615	46.4404	11.9893	47.3279	11.9552	46.8333	12.6	48.6539	13.9392	47.9268	12.4588	48.0017	13.1335	48.6678
3710000	-14346.8	2	8222.99	10.5178	47.5703	8.95838	47.9192	7.76582	48.8284	15.0041	47.5008	18.7015	46.9232	17.3783	45.0257	15.3071	44.9741	13.3861	45.0188	15.3813	44.2949	13.9667	44.2935	14.4214	44.874	11.8196	45.9973	15.523	44.9242	15.0058	44.8867	11.3643	44.091	13.3463	44.6056	14.5017	46.6766	12.7968	46.4699	13.1349	46.2136	13.4517	46.7847	12.2083	46.3149	12.7236	47.6372	13.4506	47.4549
3720000	-14408.4	2	8544.16	5.08913	47.8034	6.82064	51.0861	8.21071	50.4595	13.1023	49.101	17.0906	47.0607	18.589	47.1548	13.9094	44.6198	13.5036	46.3902	13.0885	46.9079	13.6079	46.9789	18.41	46.7936	18.2622	45.1805	13.4655	45.7284	14.2067	46.7799	12.0487	46.3782	10.5743	46.7467	13.193	45.9391	11.2623	45.483	11.9951	45.366	11.5471	46.1504	11.7826	46.6272	12.8937	46.9206	12.6089	45.8345
3730000	-14451.6	2	8188.09	-1.40483	43.4007	-0.436624	44.3818	7.35658	44.4174	18.6403	42.576	24.084	44.7329	19.5977	45.2064	16.9295	45.1457	14.2616	46.1766	12.214	48.1484	13.0842	47.5139	10.7076	47.8738	13.9367	45.4633	15.5687	47.2989	15.297	45.4296	12.6783	44.7331	12.2788	42.4553	14.4647	45.1296	11.5808	45.9173	11.5124	46.2865	12.8722	44.8768	13.4077	46.6268	13.3791	45.9457	10.8569	46.147
3740000	-14399.8	2	8375.2	5.09929	49.2183	5.09818	49.2879	4.74828	44.8451	15.2869	42.4599	18.2179	45.3343	19.3343	46.0058	16.8755	45.0405	15.5113	44.8401	15.7093	46.3734	15.9478	46.9543	12.9997	46.1529	15.5017	45.5854	13.4398	46.7028	13.2354	45.9801	14.3129	46.5986	13.8395	44.9324	15.5869	46.2772	13.666	46.1711	12.9292	46.3286	13.3491	47.1867	14.2705	45.5486	12.6546	47.3204	12.3972	47.931
3750000	-14466.8	2	8707.7	13.8765	50.7087	11.8438	51.5033	11.7034	47.2475	19.5562	44.0763	22.7438	46.4677	19.3845	46.2283	16.9898	47.4914	17.0428	47.2175	14.5247	47.2158	13.6549	47.3412	14.1782	45.6834	17.1843	45.1678	14.7605	46.7992	16.5036	45.4344	13.1837	45.9345	12.1071	44.6984	13.9784	46.2861	14.4053	48.8618	13.8301	47.5333	15.5572	46.0203	15.2297	47.6197	13.1468	47.61	14.7101	46.4047
3760000	-14424.7	2	8237.49	7.42526	51.6529	8.58307	53.1982	10.4539	48.1104	19.7703	45.3195	20.6619	47.8144	19.3766	46.7152	17.6564	46.8181	16.196	47.0813	16.9044	45.5193	17.089	45.4444	16.6718	47.0484	13.8104	47.2452	15.0467	46.4184	16.0806	45.9756	14.2021	45.7091	14.455	45.2241	11.9986	46.3652	14.6284	46.6123	12.8563	48.2608	12.6593	48.4525	13.8618	50.5121	12.9458	46.9551	11.3741	46.5137
3770000	-14418.2	2	8190.63	2.41789	52.0187	3.4762	50.4783	8.5119	46.0829	14.4509	46.0235	17.1173	45.562	16.4368	45.1708	15.719	45.9759	14.8628	46.3291	13.7655	45.1395	15.4404	45.594	19.2378	46.2729	16.3347	45.69	14.3341	45.7018	16.1786	47.1792	12.8188	45.0556	12.4957	46.5698	12.834	44.1487	13.82	47.1743	12.5056	45.1663	12.6548	44.7752	8.9312	47.0973	12.8811	46.8787	14.8128	45.6961
3780000	-14400.3	2	8856.83	9.67239	52.4891	7.0881	51.4832	13.3081	49.2349	21.4867	46.138	20.1351	44.7993	19.7635	45.3678	16.7807	44.8911	15.1518	43.9998	13.5503	45.934	12.691	46.1793	14.466	44.4785	14.5057	44.8284	16.5533	45.6608	16.8074	44.9622	15.2227	45.4155	14.7079	44.7128	15.0552	44.5126	13.3785	46.2066	14.7541	45.6227	13.672	45.1543	11.7336	45.08	14.2892	47.2721	10.1659	45.6591
3790000	-14411.8	2	8305.36	10.3806	41.0708	9.57656	42.433	13.4465	42.6302	18.2454	44.0278	15.2108	47.462	20.1381	45.6458	16.6524	45.0894	14.7335	45.3547	16.5495	45.2723	16.4105	45.8622	15.4358	45.4953	17.4807	45.4353	14.6007	45.6907	12.371	45.4612	9.80406	46.4161	12.3036	46.0302	12.3224	45.1012	14.141	46.5866	14.175	48.0901	15.4514	48.2856	13.2403	48.2604	11.9851	46.6558	15.7554	45.5569
3800000	-14392.2	2	8328.59	8.93693	49.3152	11.032	48.9942	8.42559	46.8363	15.18	46.1693	17.04	46.7521	12.7304	44.8737	14.5242	44.7179	15.1286	45.2727	15.5215	46.4659	14.5459	46.5885	10.5153	47.4327	14.7643	45.3327	15.6382	46.6596	15.4783	47.287	15.4339	44.6893	13.9039	44.6388	14.6608	45.779	15.6311	45.9566	14.4803	47.2388	14.4431	47.1843	14.2653	48.2397	12.6344	47.2278	15.4719	46.376
3810000	-14385.8	2	8287.1	5.6275	50.0054	6.15101	47.4058	9.49456	48.7134	14.4016	49.3774	19.1644	45.1936	16.7233	44.1602	14.3488	45.6313	13.5876	46.3422	15.3529	48.0256	14.1777	47.5578	13.6762	44.7525	15.0531	45.4268	14.6224	46.0278	12.5641	46.3282	11.727	45.1066	12.11	44.7261	10.3613	45.0957	11.959	47.7901	12.8753	47.7882	13.4545	48.4524	14.342	49.1469	12.9361	47.4068	13.0591	47.8179
3820000	-14446.9	2	8525.95	6.23855	47.1059	6.09257	44.139	7.05973	44.0992	16.0894	46.0229	20.2694	45.5319	19.5458	44.9003	15.1267	44.7399	14.3538	44.6255	13.6069	46.0569	14.3651	45.8071	12.7764	45.6801	14.0725	45.7399	14.776	47.3283	12.5672	47.0233	12.4927	47.2935	13.6377	45.5265	15.9014	45.1705	13.8462	46.2583	15.0979	46.4495	18.0598	46.784	16.2099	44.2878	12.962	46.9913	17.4352	46.5483
3830000	-14436.5	2	8794.58	4.84715	48.841	6.54277	47.9507	10.5035	44.023	23.2111	47.244	18.0675	46.5411	18.3629	44.4762	14.9423	46.6902	13.7519	46.0785	9.24584	46.9502	10.0526	47.2533	9.42159	47.2406	12.9292	45.7078	11.9953	46.3059	11.806	46.9244	10.9945	46.1339	11.2228	48.1493	13.949	44.5972	13.9522	45.5007	14.8182	45.514	13.7783	46.1892	16.4337	47.6598	13.3065	47.0472	14.7459	47.6423
3840000	-14388.6	2	8465.24	4.87751	48.5736	5.78383	49.9495	12.5495	47.2949	18.0337	48.5193	18.321	45.2889	21.0528	45.3755	19.5566	46.2596	17.2573	46.0739	16.4308	45.3241	15.7909	44.2017	11.9065	45.4149	13.4508	46.6625	16.8198	44.0518	15.3401	43.6637	13.8516	44.8038	11.5412	45.4517	13.3232	45.541	14.2713	46.5178	12.9963	47.0995	14.362	46.9137	15.8076	48.6069	13.189	47.1797	11.4688	45.7694
3850000	-14429.8	2	8163.06	16.0476	44.9988	11.2068	43.6233	15.2462	45.313	12.7506	46.1211	18.9656	42.6401	17.5248	43.4241	14.892	43.7097	14.4846	45.0627	13.6417	45.6107	14.1658	45.4497	13.4649	45.3694	16.4595	44.2439	12.2803	47.4512	14.4582	46.1998	13.8209	46.9694	13.3181	47.1294	14.0021	46.7968	13.0275	46.6588	13.3634	47.6186	12.8366	47.9095	11.8045	48.9488	12.4716	47.3249	13.3621	47.3528
3860000	-14392.1	2	8510.6	5.17959	50.138	2.91882	48.8728	10.2518	47.1495	14.1015	44.4977	18.3921	44.1751	17.0908	45.9966	16.2843	46.7978	16.8191	45.3522	16.4551	44.6141	16.374	43.8857	12.6253	44.2571	14.7922	46.3495	13.3193	44.7333	14.0097	44.6462	13.6464	45.5559	11.9081	46.7849	13.5648	44.7101	13.8102	45.8754	14.9304	46.2331	15.4139	46.9365	14.7322	46.4128	13.5881	47.0642	14.935	46.5429
3870000	-14436.6	2	8333.03	11.8709	56.9123	10.9397	54.411	7.60094	51.6233	20.5597	47.9844	20.2128	46.8742	17.4504	47.4105	16.2029	46.2665	17.0125	47.0675	15.3179	45.1938	14.8018	45.2277	14.4281	46.23	17.36	46.816	14.9381	45.1656	14.1512	44.9281	14.1908	45.6929	14.1994	45.0934	12.4552	44.8626	15.8094	45.6807	15.8157	46.2948	14.273	45.7514	14.6212	47.7728	12.8792	47.1291	13.8715	46.5609
3880000	-14403.6	2	7948.84	6.45907	48.6667	6.55974	49.8356	12.7194	48.2602	18.7405	45.7429	16.1413	44.8222	17.1121	44.5101	16.5606	44.2773	17.4778	45.985	17.1082	45.459	16.5474	46.3043	17.1061	45.9779	14.972	45.059	15.2301	46.3459	15.4085	45.9457	14.485	46.7527	12.0053	45.8972	13.2676	46.156	16.412	46.7631	16.6986	46.1653	16.5985	46.7323	12.8197	47.0639	12.5093	47.1511	14.3177	46.1629
3890000	-14440.3	2	8448.67	10.566	50.3673	9.50843	49.8159	10.9754	47.5756	16.4828	48.1557	19.4757	45.9406	15.2573	45.2603	12.6533	45.2821	14.2266	45.2046	12.8698	46.0368	12.8624	47.425	12.0559	46.3613	15.861	43.9849	13.2061	45.4894	13.8794	46.2629	12.7931	43.6022	12.3879	44.2325	13.9263	43.4687	13.9853	44.7527	12.3512	45.6806	11.5693	44.8371	11.6816	44.0423	12.9181	47.0187	13.2039	45.2769
3900000	-14351.2	2	8116.29	7.98536	49.8836	5.07933	50.5726	9.84905	47.7099	13.7949	44.4189	19.561	44.7372	18.7204	44.8127	15.7781	45.1002	15.5339	45.8104	15.402	46.6713	15.1551	46.6433	13.5691	48.3667	13.9325	47.3411	15.2511	45.1728	14.0213	45.8568	13.6267	45.6629	14.301	46.558	14.7006	46.1363	16.1845	46.3097	15.5609	47.2182	14.4965	45.6205	15.6798	46.4806	12.0709	47.1139	13.4988	46.7409
3910000	-14411.1	2	8350.64	14.0187	50.6474	11.1142	47.7773	8.72057	46.3834	13.7222	47.6448	19.7304	44.0424	18.8559	44.2827	16.2423	47.4507	16.3898	46.8287	11.9057	46.9364	11.765	46.4014	12.2121	46.6463	14.048	46.9289	12.1048	45.2037	12.7178	46.4204	13.7695	45.2901	14.3295	46.6338	14.5443	45.5383	16.6899	46.5145	14.1792	46.7704	14.0079	46.5701	13.6361	47.6153	12.5526	47.6673	14.0015	46.9618
3920000	-14432.4	2	8485.7	10.5287	46.8405	14.3397	44.7152	9.07866	44.9404	17.8197	45.6908	20.2055	43.9904	17.3946	46.5511	15.1033	47.0705	14.7739	46.087	13.8253	45.3473	13.7291	45.6051	16.4164	43.4789	15.3524	43.2341	15.0412	45.7922	16.7719	46.1933	13.5444	44.6387	14.3476	45.2209	11.5306	47.2744	12.4781	47.904	14.6161	49.2142	13.7947	48.1775	13.1016	48.4557	12.7697	46.6856	14.6413	47.9985
3930000	-14456.8	2	8437.72	4.3697	44.6297	2.81201	45.6009	7.06006	44.2676	16.7923	41.7397	19.9031	42.0645	16.7299	42.8164	15.9591	45.0819	15.1014	45.5375	15.678	44.4236	15.3074	45.1661	17.2097	44.1001	17.5133	46.4818	13.4888	44.0328	13.6588	44.5927	11.6145	46.563	11.906	45.3197	11.6042	46.6008	14.7635	45.0633	14.122	47.6705	13.1961	47.5469	11.7363	47.3509	13.7933	46.6612	12.708	48.2233
3940000	-14429.2	2	8670.82	9.80348	49.6867	9.92926	47.8431	11.9404	43.1542	15.0497	44.6485	14.4518	47.6826	16.9991	47.0472	15.5374	48.2921	12.7853	47.9347	10.9949	47.2893	10.2216	47.6402	10.4983	49.9366	14.2265	48.2378	8.76117	47.9163	7.78304	48.6891	11.2878	46.8817	11.7583	44.9832	15.4946	47.743	12.8302	47.4006	11.9298	46.0674	12.3685	47.1971	13.4439	48.4866	13.0264	47.2148	15.0521	47.9118
3950000	-14416.4	2	8320.51	8.26319	44.1246	2.88692	43.9425	9.10956	44.7448	17.9761	44.5147	19.7276	42.9854	14.6395	45.0107	11.8887	45.9557	13.3409	45.3388	17.0896	45.4383	17.0488	45.6041	13.8459	45.114	14.4071	46.835	15.6879	46.7564	13.4587	45.8854	15.3492	45.0608	14.9299	45.0233	15.5612	44.9715	14.7085	45.8532	14.4682	44.6675	15.6055	44.8623	11.2714	44.3472	13.0529	47.078	14.0059	46.3192
3960000	-14421.7	2	7939.26	3.00527	49.0262	6.13047	48.599	5.86684	46.382	16.3622	47.096	16.6977	44.9705	16.3651	43.2357	17.0453	42.3095	16.6969	43.385	16.0424	45.9649	14.8147	46.0561	14.187	47.9418	14.9369	46.0132	13.5449	46.2306	12.9408	47.1115	12.7864	45.855	15.5954	46.0984	14.4736	46.8289	14.2607	44.7792	14.9768	45.1153	15.6532	44.5695	12.9668	46.1832	12.9996	46.5469	13.2373	47.5327
3970000	-14444	2	8381.42	13.7937	46.6022	11.9055	46.2012	9.65062	45.4196	15.3065	45.3444	20.6607	44.8456	17.924	45.1862	14.9012	45.6941	13.9448	45.7349	14.9502	47.7194	15.2875	47.4165	16.4113	46.7807	15.5776	45.5201	16.4488	47.196	17.0472	47.4966	15.0834	46.4838	12.7793	45.9731	12.3534	45.3762	13.8899	45.2915	14.0412	45.7275	11.7407	44.5639	11.6167	47.733	13.4128	46.491	10.1167	45.078
3980000	-14388.4	2	8401.86	5.99861	50.0174	6.32085	48.0411	5.68806	45.762	16.4786	44.8285	18.0207	46.8622	16.6379	45.0005	14.4419	44.6535	13.9642	44.7383	13.9118	44.6661	13.5664	45.7795	19.1769	46.3291	16.6806	45.297	14.9384	46.9831	12.9974	47.0611	13.3939	46.4566	11.9522	46.3831	15.3064	47.0915	12.4043	45.5752	11.2795	45.1922	11.3633	44.7196	12.5838	47.0606	13.7418	46.6925	12.1138	45.0426
3990000	-14423.3	2	9061.81	6.91317	46.8559	6.18694	49.3471	7.02167	48.3473	17.5552	45.651	18.8968	45.6477	16.4642	44.0725	13.9483	45.5035	13.6977	45.9717	16.8372	44.9696	16.9683	45.5077	16.2672	46.9729	17.3989	44.761	14.557	45.7467	13.5106	46.9893	13.3357	46.6715	11.7354	44.9647	15.4783	45.9026	11.6427	44.6252	13.1291	45.423	15.2524	46.2831	11.8373	47.5203	13.4003	47.2497	12.0083	45.9257
4000000	-14461.7	2	8679.66	7.73552	50.9716	8.36074	49.452	12.5765	48.158	13.5665	42.9831	14.1005	45.1336	14.6199	45.7233	12.0755	45.0615	13.1446	44.898	15.9908	46.394	15.4706	45.8235	14.5227	46.4025	16.2455	45.0565	15.0608	47.5151	15.4151	47.2549	13.6922	44.8568	12.9446	43.9535	13.6244	46.3533	11.7306	46.8334	10.7766	46.0583	12.309	45.3408	13.8292	47.7449	12.769	46.9146	13.1244	45.1041
4010000	-14438.1	2	8817.83	16.0111	50.5483	16.1948	51.8042	15.8492	47.2422	16.2627	45.8925	17.7943	44.2783	15.2332	43.4822	15.804	45.0012	13.9206	43.3281	14.0582	43.7596	13.6796	43.3286	13.5389	45.2154	15.7629	44.0169	13.8966	45.5875	15.7966	45.4147	11.3294	46.9535	11.71	46.4549	11.8427	46.3233	11.8556	43.9486	10.0171	44.9942	12.0676	46.1867	13.8527	43.4823	12.8417	46.2681	15.1119	46.3316
4020000	-14434.2	2	8730.91	10.5347	45.1352	9.71305	49.4566	11.6312	50.4658	21.5018	50.9225	21.0568	47.3839	23.1156	47.6957	18.5668	46.6762	18.0554	47.2561	18.6705	46.2305	18.9094	45.7276	13.0697	47.3687	14.2707	46.4645	18.1118	45.7375	15.5758	45.0153	13.2117	44.9976	12.7936	43.4453	11.5787	45.6169	16.6712	46.6358	15.906	46.5159	14.5697	47.552	15.9695	48.4073	13.6019	46.7434	15.0761	46.9856
4030000	-14412.7	2	8265.23	12.9134	48.1363	10.0101	47.6864	13.0877	44.1784	21.5137	45.009	19.3179	43.0095	16.388	43.6477	13.7688	45.0114	14.3043	46.8555	16.1865	46.9587	15.8987	46.0163	14.969	44.9617	11.8988	45.6599	13.5949	47.2067	14.9882	45.7943	13.4343	45.3522	14.3489	46.0017	15.2504	46.7584	15.8236	46.8416	14.3939	48.0182	14.7303	48.1811	10.3454	49.7705	13.1133	46.4765	13.9545	46.2674
4040000	-14424.3	2	8631.86	6.76216	53.5856	4.69213	50.5314	5.85088	45.6771	14.4822	45.005	16.8703	45.8551	18.526	46.821	17.1076	46.221	16.5893	47.3367	16.5276	45.3553	15.7464	46.1181	15.8228	45.4096	17.4828	45.1057	16.5127	47.261	15.8821	47.1258	15.5747	45.728	15.0957	44.3411	15.247	46.0567	14.4253	46.7477	15.6983	45.3006	15.3536	46.7677	17.2223	46.9063	12.1076	47.151	15.9504	46.3529
4050000	-14414.4	2	8183.06	15.087	52.7274	15.4068	53.2049	12.6745	48.7707	18.275	47.2032	19.4274	46.8992	20.761	46.3623	15.1909	46.4298	11.1606	46.9288	12.526	46.8584	13.3258	47.0467	10.8317	48.5915	13.3405	46.9137	14.4587	47.3582	14.2715	46.048	16.5555	44.7166	15.1515	45.1517	14.4084	45.1848	12.3926	46.3292	12.1217	46.071	13.7125	46.7193	12.2204	43.487	13.6192	46.5958	12.8318	47.8008
4060000	-14425	2	8404.11	10.1892	44.9999	6.52013	45.057	7.05179	46.7358	11.2943	46.4645	20.3252	44.6097	16.7389	45.4834	14.5867	45.3007	13.4279	45.7468	12.6555	46.1001	11.7682	46.9611	10.1426	47.3858	13.1447	46.4882	14.0793	44.6773	15.4439	45.2533	16.2864	45.8359	14.4157	45.886	13.6857	47.1488	13.873	46.2199	12.2191	45.5608	12.0016	47.186	10.3893	47.4791	13.2418	46.828	12.4876	46.0571
4070000	-14398.4	2	8801.46	8.93371	53.9328	9.66236	52.7323	4.67315	51.2981	11.6769	50.3462	16.5799	48.3861	20.1984	47.2755	21.4486	45.2649	17.4147	46.2285	14.1329	45.7305	14.313	45.8234	15.6114	47.6286	16.8418	45.7163	15.107	45.6688	15.0994	45.912	12.3675	46.9137	12.3095	46.9799	13.4871	47.3605	14.2021	46.0264	14.6947	45.4068	13.4188	45.4073	13.2051	44.5486	13.1138	47.2311	12.0028	45.8959
4080000	-14428.9	2	8280.06	10.3505	45.2663	10.0045	46.13	9.67054	42.9681	13.4604	46.9544	17.47	46.8735	18.5633	43.5638	14.8427	44.8162	15.1653	45.8981	14.2272	48.082	14.5258	47.4879	12.5083	47.3968	14.4085	45.4368	12.3488	45.8372	12.0789	44.9374	12.2449	44.3427	13.4467	43.8931	13.4943	44.4724	14.3049	45.5564	13.812	44.7404	13.7545	44.4662	16.0796	47.0861	12.6837	46.919	15.0638	45.1229
4090000	-14436.1	2	8513.12	7.70254	47.1914	9.37993	47.1538	10.9619	46.3642	20.8768	48.8458	19.3116	45.9205	17.2621	45.7692	16.5312	48.1968	15.2047	46.55	14.7265	46.084	15.327	45.562	18.7654	45.8098	15.1092	47.8274	13.8039	46.2037	14.0586	46.0385	13.833	45.9716	12.9951	45.6403	13.8715	43.9922	14.4941	45.8176	13.4085	46.6043	13.3337	45.9729	12.9984	48.9817	12.2147	46.7607	14.0741	47.2863
4100000	-14334.4	2	7530.35	3.60034	46.5318	4.39425	46.8446	7.51514	49.4463	11.067	49.4171	16.3029	45.8724	16.7035	45.6153	13.9751	45.1204	14.4858	45.5543	13.8626	46.3186	13.5848	46.7028	14.5352	44.8775	15.2136	45.9738	16.6429	46.1417	17.0058	46.1001	18.6466	46.774	17.5369	45.4331	14.0607	45.3594	16.4404	45.8626	15.2924	45.9874	16.3726	45.8034	15.0875	46.8374	13.5175	47.4353	15.2099	45.3143
4110000	-14405.7	2	8328.42	10.5249	46.5109	7.39735	46.5644	13.16	45.804	22.1	44.4862	18.2406	46.1502	17.1084	46.8196	15.4921	43.976	15.5013	45.0825	13.8189	45.668	13.3287	45.7723	16.7029	46.0987	16.2282	44.4961	15.6282	47.3154	14.6482	47.4526	13.2297	45.4499	9.77854	44.7706	13.1101	48.028	13.5318	45.7121	12.0665	46.5048	12.3481	44.7033	13.5658	45.4772	12.2441	46.9162	12.9327	44.922
4120000	-14481.4	2	9387.28	13.8233	50.464	15.1113	50.0315	15.6018	48.9237	21.4453	48.7296	22.5269	45.81	18.2821	43.3358	13.1461	45.1195	13.5174	45.8215	12.0712	46.1557	10.9427	46.4181	10.9243	45.665	11.7595	45.6513	12.9222	45.6217	13.788	46.0156	14.855	46.2558	15.7867	47.6864	11.2382	44.9859	12.8418	47.3253	14.4082	47.1496	14.1402	46.6322	13.1237	46.7952	13.2686	47.5736	13.5693	47.1619
4130000	-14440	2	8412.98	2.6407	48.5569	5.46386	49.6812	4.90713	47.6149	11.6739	46.7333	17.0103	46.7927	14.4489	45.4788	15.1413	45.1925	14.4437	45.2731	14.0823	44.7418	14.5706	45.4733	14.5273	45.5909	11.6286	45.6651	14.772	44.7888	13.7464	44.9702	14.1353	44.8367	13.308	44.6534	15.3146	44.4858	13.6123	46.2621	11.9692	45.6354	12.8983	46.5778	8.76626	46.6644	13.1946	46.9276	8.99107	45.0099
4140000	-14423.9	2	8188.68	4.90661	48.1522	4.49876	47.4538	6.61058	48.1809	15.7216	45.7083	15.2659	46.0837	14.0881	44.6651	9.58474	44.3415	11.3279	45.1586	13.9807	44.6061	14.2276	44.0129	14.3909	45.8497	14.1716	46.3271	14.1184	44.9127	16.4242	46.0346	12.8424	46.3132	13.3545	46.9718	13.5467	46.3824	12.0694	45.0195	11.7125	46.1354	10.6006	46.3121	8.59995	46.2239	12.6934	46.8419	13.5893	44.4373
4150000	-14401.7	2	8224	9.63029	45.4645	8.96567	49.6015	8.90686	49.8993	17.1928	49.1319	21.08	46.7245	22.8866	47.0357	16.8489	47.9548	15.429	45.9815	13.2431	46.1496	13.986	45.2465	14.8911	46.5385	14.8372	47.2869	14.0133	46.9181	17.0701	46.7343	18.6706	44.1437	14.7494	44.634	13.9734	43.8835	14.3206	46.3401	13.7695	46.6861	13.3163	47.3416	10.8733	45.5134	12.8367	47.3603	15.49	48.1817
4160000	-14432.9	2	8382.83	6.91486	43.8799	7.22857	44.8775	13.4658	48.2825	17.1421	46.079	21.7306	43.7759	18.2219	45.1621	15.4079	45.4554	17.091	45.9592	14.2747	45.9419	13.2369	46.0524	16.2571	43.9586	16.3474	46.3613	13.7841	44.9012	13.7312	45.0448	15.3901	45.513	13.5498	47.3052	16.8695	45.2196	16.1418	45.6298	15.4395	45.5546	14.4275	45.9043	16.0882	47.3253	12.6608	47.2033	12.4376	45.4473
4170000	-14384.9	2	8410.83	9.54487	45.5965	7.71352	47.8135	12.7487	47.8116	15.8346	46.8323	20.5469	46.8632	17.3714	44.679	14.0988	44.6193	14.1659	46.2436	14.8334	45.9419	15.5845	46.3814	16.233	44.6745	16.1244	46.1324	14.1356	46.6151	15.1892	46.0678	12.0711	44.8347	10.5065	45.4523	15.5714	44.9908	14.4833	46.3106	13.5479	46.5996	12.9572	47.3578	11.2667	46.6035	13.256	47.2351	14.4821	47.2531
4180000	-14447.3	2	8468.12	11.1223	52.6251	10.8303	51.38	7.22676	50.4543	12.4034	46.9281	17.3668	47.4829	19.5387	45.0945	15.5259	44.3052	12.8284	45.3175	12.1493	44.3695	12.0495	45.1129	13.8609	44.9992	14.2324	43.8005	13.5977	45.7267	13.3244	47.2644	11.0091	46.6619	9.7022	47.1598	12.9155	45.4385	14.0783	45.2309	14.939	44.1968	16.3569	45.0484	17.1501	46.0016	13.8669	46.3876	17.8003	46.6498
4190000	-14455.8	2	8123.39	8.48151	51.0888	8.4512	49.0321	8.05831	51.1644	14.4738	48.8481	16.5012	47.4277	17.3842	48.4204	14.1882	48.737	12.9278	48.023	13.8006	48.5615	13.0322	48.7391	14.8784	48.125	17.3345	47.5421	14.4671	46.4843	16.0458	45.1324	15.2782	45.5538	15.4966	44.9335	13.4914	45.5682	13.2774	48.2606	12.319	47.4222	13.8744	47.5505	15.4718	48.4496	13.7447	46.3996	14.0733	45.3167
4200000	-14400.2	2	8059.04	8.08009	42.3751	6.16143	43.0227	7.65648	48.5074	14.8889	48.0119	17.4127	45.238	16.0951	43.1634	18.5423	43.0136	16.9759	45.1436	15.1426	46.2178	15.3896	46.1367	15.9512	44.2346	13.1163	46.0536	17.0364	46.583	16.9792	46.8476	14.8883	46.9546	13.3454	45.7408	15.1908	46.8454	15.5905	45.6512	16.1912	45.8995	15.868	45.4805	17.8247	47.477	13.4771	47.5425	13.0574	47.5444
4210000	-14478.4	2	8434.04	3.97927	48.9599	1.93517	47.7934	9.15063	47.0415	14.0378	45.128	16.1371	45.863	14.5562	43.6732	15.232	45.4275	14.9968	45.3552	12.3001	44.9576	13.0957	45.6919	13.9707	46.6611	15.3182	44.3959	12.1857	43.8625	11.5166	44.381	11.4885	45.2256	12.3761	44.8941	13.0999	45.6378	17.0378	45.3027	14.044	45.9658	13.5317	46.078	10.2734	44.7471	13.61	47.3137	12.2846	45.0779
4220000	-14426.8	2	8612.42	10.2563	49.5292	9.76144	49.0854	13.6303	47.7285	21.5699	46.0879	20.2688	45.2625	18.5335	44.8981	14.7673	44.7203	13.578	45.9907	15.1221	46.3129	14.7057	45.5292	17.8579	45.0687	16.6257	45.0613	14.1087	45.269	13.1857	45.9461	12.8806	46.5208	14.1184	47.1552	12.0444	45.1118	14.2461	47.4064	15.0811	46.4855	14.3279	45.2448	12.4906	46.2478	12.3993	46.8548	13.5047	45.2324
4230000	-14409.2	2	7696.94	9.89488	46.7986	11.4615	47.4593	6.44406	47.363	10.9607	46.796	15.1568	46.673	15.2527	46.7164	15.4051	46.2344	12.0092	46.499	13.5801	48.2214	13.0336	48.5844	11.6151	47.1891	17.1593	48.2358	14.844	47.6531	13.8686	48.4271	11.1232	44.4288	11.1479	44.5196	14.8228	44.2734	11.1526	45.0186	10.8904	45.9096	11.1762	45.7886	13.1695	44.8131	13.5859	47.5202	12.9456	44.685
4240000	-14393.4	2	7866.75	4.69594	49.5689	7.58807	49.1464	10.0703	45.0845	16.5938	47.5014	20.2951	46.8517	14.3928	44.4362	15.2121	46.1493	15.3511	46.4746	13.328	44.2822	12.7552	44.538	14.7545	46.4933	15.9036	45.5082	12.4877	46.9162	13.5745	46.4769	13.1324	46.8155	12.4362	45.9813	13.4253	45.7096	12.8378	47.2315	13.1308	45.5122	11.3622	45.9173	11.9785	46.0995	13.4063	46.7086	12.6198	46.7535
4250000	-14417.7	2	8570.15	2.98106	49.1095	9.76604	47.7131	10.0419	46.1669	22.7608	46.7266	21.5699	46.0555	20.044	46.5773	16.913	46.0182	15.3234	46.7767	14.906	46.7262	14.2434	47.0698	12.3401	46.6739	15.4132	46.2454	16.1302	46.7863	16.2517	45.615	13.3773	46.509	13.9524	46.9685	11.4876	46.4475	12.7206	45.1435	12.8829	44.9487	13.602	45.3981	11.2442	48.9908	13.2882	47.3613	14.4278	46.386
4260000	-14446.8	2	8547.82	5.67244	50.398	6.75204	48.2677	11.4986	49.8403	20.3906	47.343	21.9006	45.5155	18.4902	43.7163	17.5627	44.3725	17.0569	45.0562	15.2724	46.7787	15.3717	47.0679	14.9774	48.4926	15.2036	46.576	17.8338	46.6559	17.7086	47.6674	17.3432	47.0288	14.1831	47.1153	15.6804	45.2784	14.5885	44.8314	14.9348	45.2814	14.1585	46.8374	11.5498	47.1731	11.5619	47.0567	12.8435	47.7806
4270000	-14413.9	2	8181.25	3.75665	48.9209	3.28175	51.492	8.85459	48.3488	16.7118	49.6693	15.9516	47.0149	18.7096	44.6071	19.487	44.0776	15.8181	44.9148	16.3875	46.7971	15.8989	47.2935	14.9803	47.3686	15.4249	46.4579	13.6442	47.2138	14.6138	47.0127	14.7471	45.0054	14.2396	44.3349	11.9735	45.9056	15.1064	45.4363	12.487	46.0438	14.4714	45.4375	14.1865	44.5054	13.4511	46.9997	15.5695	46.2148
4280000	-14406.2	2	8079.49	11.696	43.501	9.23108	47.0148	8.84017	46.9196	9.97189	44.5241	16.7936	45.8359	14.6781	43.7248	14.6348	45.2521	13.8248	45.2277	13.6764	45.7709	12.3055	46.5555	11.7237	47.179	14.7654	45.162	12.4867	45.3424	13.2916	45.3085	12.8063	45.9475	12.0784	44.1689	12.0263	46.5813	14.5018	45.5666	12.7679	45.5881	11.8869	45.7074	14.1232	47.6655	13.6399	47.9404	12.088	44.8248
4290000	-14411.5	2	8662.59	4.30371	46.2636	3.9642	47.3999	8.77469	47.2937	17.1389	47.8615	15.5237	45.9679	15.2732	45.0875	14.1816	44.1778	12.9651	45.7093	13.8189	46.2148	14.4127	45.7542	9.89193	45.1043	14.6031	44.9967	12.5693	46.4581	12.6899	46.5115	14.4647	45.5824	14.9779	46.1141	10.6667	44.3643	13.1173	46.9011	14.6897	47.7589	12.5462	47.3775	13.6967	46.6108	13.6785	46.9204	15.9421	47.4778
4300000	-14406.4	2	8732.5	11.86	44.5469	8.00988	44.0432	13.3472	45.29	23.0224	43.7851	22.0899	47.8233	18.2079	45.5818	18.8075	45.1923	17.2608	45.7757	15.2561	46.2698	13.7794	47.9549	12.9778	47.2257	14.8663	45.9351	14.7129	46.2004	13.3962	47.7298	13.3302	45.8765	12.0406	45.0162	13.3355	46.1303	13.4167	46.3606	13.4581	46.0163	13.351	45.4526	14.0999	46.7021	13.5621	47.0976	16.107	43.2547
4310000	-14436	2	8480.74	6.34998	48.7011	9.33768	48.9567	10.4628	48.3086	22.267	49.4597	19.9391	48.8684	17.77	46.1901	15.3922	44.3581	15.1463	45.5083	17.526	44.6547	16.8658	44.5278	15.2824	44.5573	16.0696	45.0232	15.5977	45.7833	14.0037	46.2447	10.2716	45.8665	10.8344	45.7784	14.3395	47.562	13.8132	45.3981	13.6917	45.2792	13.9531	44.5029	12.4838	44.1258	13.9492	46.9449	13.935	44.2601
4320000	-14396	2	8302.67	-1.73694	46.6581	-0.028274	47.7888	6.6662	46.9924	9.89483	49.8258	12.7933	46.3724	12.2219	45.7818	13.5725	46.5715	13.6742	47.6485	12.1131	47.4447	12.1323	47.3572	12.6554	48.7727	12.9589	46.1111	10.9398	47.3572	11.829	45.5968	11.0216	46.418	13.6598	47.2883	11.2298	46.7395	15.3292	47.5434	17.0316	48.0719	15.1668	46.3114	12.9207	46.5123	13.0227	46.7343	12.3278	45.385
4330000	-14440.5	2	8710.02	6.16087	50.8522	6.51887	49.2769	9.40664	48.8768	12.3114	46.4473	15.8327	46.5747	17.9467	46.2116	14.2697	44.0492	13.5163	45.0529	14.4163	45.2981	15.0674	44.5371	15.5001	45.3813	14.5332	46.0419	12.8136	45.9129	14.5663	47.0325	13.5236	46.6951	15.2543	46.1734	12.2286	46.4662	13.8131	45.2398	10.4864	44.8611	10.4493	44.3052	8.49273	46.3361	12.665	46.2466	11.8446	44.6569
4340000	-14396.4	2	8440.66	7.21731	45.6549	8.42669	46.6917	12.7655	45.3649	18.4963	43.3148	20.3785	46.7198	16.9731	45.4576	14.6667	46.8778	14.6622	47.2657	13.8579	45.4602	14.3281	45.9624	13.2152	45.3282	13.0071	46.6751	13.191	45.7081	12.2826	45.5509	13.0822	47.3885	12.4716	46.2632	14.2523	46.0327	13.1103	46.7743	13.1835	47.7372	15.5514	46.6538	13.0848	46.0117	13.5695	45.8633	12.7007	46.6837
4350000	-14419	2	8154.43	6.4024	51.918	11.364	52.3966	9.68614	48.0501	19.6082	45.6967	17.0444	44.115	14.1006	45.4746	15.1165	45.2171	15.7518	46.749	13.1673	45.419	11.92	44.7265	13.0613	42.7208	16.1372	44.9143	11.8704	49.0486	14.2901	48.0899	11.9346	46.0846	12.957	44.9526	11.5424	44.6843	13.2111	46.6335	13.0428	46.1086	13.206	47.5997	10.8951	47.5797	14.2232	48.0123	14.4568	46.6038
4360000	-14420.4	2	8539.79	3.45922	47.7671	0.640476	48.9692	8.5927	50.3422	14.1288	47.1574	14.9933	46.6564	17.3858	46.5684	14.3643	47.3835	15.7908	45.9473	15.4761	45.4399	16.3917	45.341	14.3857	44.2631	12.1222	45.32	14.7077	46.8351	14.6282	46.5749	13.1022	45.6606	13.1335	47.2976	13.9249	47.4088	15.6955	46.5358	12.7231	46.0998	12.9289	45.5661	13.397	45.4588	13.7198	47.0437	10.3469	49.004
4370000	-14384.7	2	8374.26	1.58933	47.9078	2.73931	47.5462	10.0244	46.4271	13.6099	46.7094	17.1732	45.0178	18.3163	44.0186	13.7397	45.2536	13.0225	45.9171	13.4364	45.6276	14.9011	45.6682	14.748	46.0929	15.3685	43.5006	14.8424	44.5851	13.954	45.2384	16.219	45.502	14.0732	45.6425	15.6103	46.0643	12.4911	45.8499	12.518	46.0194	12.4453	46.7255	12.3149	49.4231	13.5339	46.9195	16.3219	45.3027
4380000	-14437	2	8787.25	6.41043	45.3247	7.13	46.6295	5.86027	43.7425	12.3123	46.2863	20.7355	44.4283	16.3639	43.4565	17.0479	44.6196	17.8547	44.7967	14.7549	44.1011	14.7715	44.1147	14.37	44.7319	15.2253	46.7415	14.8381	44.9262	15.811	44.6881	14.1175	43.8376	13.9999	45.2897	14.53	45.9521	16.8044	46.3321	16.1301	45.602	15.8336	45.4582	15.4884	45.7744	13.4317	47.3885	15.0747	46.4443
4390000	-14444.9	2	8843.81	19.8198	54.0422	15.8638	52.1811	13.564	49.44	20.0959	43.5845	21.8512	44.3	21.0027	43.8789	18.41	44.4765	15.5643	46.1872	16.3749	44.9833	16.4374	45.1852	18.7265	46.9984	14.9838	46.1208	14.2344	44.4068	14.1975	45.3134	11.531	43.2744	13.811	44.8706	13.8149	46.1384	13.8996	46.7369	12.4851	46.4769	13.4423	45.4278	15.7042	46.6514	12.6848	47.0497	13.4426	44.7738
4400000	-14423.6	2	8775.21	14.2158	49.991	10.7068	50.5507	12.8154	47.0586	17.8914	46.9929	14.3992	47.5575	18.5373	46.466	15.4031	45.4758	13.4947	47.6337	15.3069	48.4578	16.0684	47.8955	16.6364	48.7214	17.0594	46.8284	12.6404	47.9761	11.9281	46.6048	9.19177	45.4505	10.3074	46.9702	14.4873	47.4917	13.0257	47.2018	13.8071	46.4468	14.2332	48.0434	13.7044	47.3442	13.5222	46.5305	13.6214	48.077
4410000	-14430	2	8178.67	-0.639773	44.2862	0.122059	45.7216	8.4463	45.0024	15.8252	47.1043	19.991	48.5165	17.6752	47.2008	16.7551	46.3177	14.6509	45.8912	18.4357	46.4057	18.2915	45.5752	16.311	46.6214	14.3086	47.7321	16.903	46.2769	16.5142	44.6932	14.0178	43.8888	15.0108	44.5045	15.3459	46.7911	12.4481	46.029	11.0057	46.9311	11.6345	47.058	12.2034	46.6899	11.9366	47.5085	12.7244	45.0681
4420000	-14387.2	2	8197.46	9.37966	53.0353	11.3386	52.0282	12.105	49.6699	15.7736	45.5727	18.9958	43.9862	15.8149	43.3059	17.2898	43.6653	15.5414	45.361	13.3356	45.3924	13.5157	45.5318	14.6549	46.3138	16.3692	47.7013	10.858	45.0116	11.5398	45.0629	11.1563	44.6996	11.3872	46.1429	12.4029	45.6371	13.6107	44.4945	12.2815	45.2917	12.0608	45.3546	13.3254	46.5248	12.9856	47.0189	12.5605	44.7626
4430000	-14392.6	2	8357.88	9.91193	45.0968	8.64484	47.8165	9.47625	47.5111	15.1179	47.4913	19.4891	45.9653	18.4859	46.093	14.5303	46.7064	14.6541	45.1862	14.4015	44.0999	14.3683	43.7912	14.2015	42.7013	13.8391	43.6133	14.3011	44.9499	15.6668	44.8253	15.6355	45.139	12.8368	45.0633	15.5045	44.4863	12.2128	45.2481	11.0459	44.502	12.6004	44.2998	14.0323	44.4906	13.2548	46.9251	10.8846	44.9858
4440000	-14391.8	2	8383.83	10.0086	55.4347	8.9473	55.4864	10.8764	50.9692	18.4229	43.9527	16.3335	46.8897	13.5159	45.4874	14.8466	46.4215	14.6373	45.3502	12.1959	46.1753	11.0671	47.3383	11.8305	46.496	14.7887	45.3528	12.8055	45.2156	14.3684	46.1423	14.9274	46.0454	12.0412	45.0321	13.7762	45.7874	14.1612	45.9655	12.3978	47.4464	14.8397	49.0765	13.9816	48.6431	13.3986	47.795	14.3265	47.6076
4450000	-14435.4	2	8334.99	13.4545	52.6406	10.1954	52.8253	15.6648	49.5742	14.7419	48.2347	17.1632	44.908	15.6621	42.9021	14.3872	43.9612	12.3451	44.2669	13.242	45.6589	12.8563	44.7396	10.612	46.2559	14.2745	45.0329	12.1613	44.9739	13.9884	47.1225	13.8618	48.6263	13.1483	47.3122	14.4865	47.1007	12.8384	44.9651	12.9939	46.3024	12.639	46.3549	11.9401	46.6732	13.1193	47.1633	13.083	45.0454
4460000	-14398.7	2	7874.61	4.43353	53.801	4.01784	50.4025	12.0494	46.7685	16.1182	44.0896	21.4527	44.6951	19.1047	44.9246	15.5827	46.8176	15.715	46.5021	16.1534	46.1118	16.354	46.318	16.6868	44.6989	18.0239	44.9312	15.7628	45.8152	16.6229	46.2619	15.1054	46.1225	15.6142	47.5853	12.4828	46.4774	15.8268	46.405	14.2518	46.6175	13.8799	46.1542	12.8007	46.7867	13.1149	46.799	13.0003	46.4468
4470000	-14397.3	2	8252.04	5.90284	51.2491	4.94471	50.4545	7.77001	47.1611	17.672	47.2398	15.869	46.9102	16.1554	44.8054	17.2831	42.9608	15.0832	44.2673	16.2848	45.0758	16.754	44.9838	12.727	48.3338	14.6259	45.5444	15.6886	46.2306	16.2826	46.2605	11.5571	45.2018	13.0887	44.5853	11.7663	45.1757	14.7117	46.4513	14.63	46.4798	15.4991	47.7943	16.0388	49.8621	13.4278	47.6772	15.2113	48.3331
4480000	-14452.3	2	8480.82	4.05377	41.9628	4.7462	43.8587	7.42494	46.5911	13.8105	45.2714	19.6309	42.0778	18.8067	42.4317	16.74	43.7763	16.3806	44.0524	15.8096	46.1401	15.159	45.7979	10.2707	46.1853	15.8241	45.5118	13.5086	46.3491	11.8747	45.4145	10.8741	45.3852	12.5802	45.4216	11.4386	45.1343	15.9508	44.161	12.9396	43.3295	11.8695	43.4646	12.9513	43.7971	11.9725	48.131	14.0818	43.533
4490000	-14376.1	2	8069.88	11.4526	48.0396	9.30369	48.0049	8.4225	45.2141	16.6064	47.5284	17.7224	42.4385	20.1477	41.9404	17.3877	45.2861	15.8657	45.9684	13.6891	45.9158	13.1721	45.4427	11.2194	45.7814	14.2123	45.9827	14.4924	46.7266	15.3199	46.9507	14.2166	46.6924	12.2536	46.9609	14.4668	47.6075	14.0699	46.0782	14.4357	47.959	13.904	47.2639	13.9693	47.4929	13.5087	47.158	14.4268	45.9988
4500000	-14410	2	8300.06	4.83507	48.467	3.30371	48.4502	6.02816	47.2745	19.7109	44.9331	22.6551	46.5197	21.4094	47.0196	19.2789	45.8085	17.3777	46.4977	18.0391	46.2432	19.0223	46.3799	17.4444	47.0731	15.5585	46.6122	15.0035	46.9609	15.9249	47.9689	11.1668	46.657	12.4281	46.1009	15.443	46.4077	15.3986	46.2768	13.3124	46.0001	13.1418	45.8441	13.2103	46.8571	13.7459	47.1489	12.5319	47.4293
4510000	-14440.4	2	8581.59	4.87739	45.2812	4.03813	47.119	9.16742	45.7741	20.7184	45.883	19.0177	45.2069	18.0585	45.2581	15.6558	46.0367	16.0626	44.4912	16.8199	45.3638	17.4651	45.2658	17.3628	45.0502	14.7023	46.9742	16.2467	46.6232	16.2846	45.6054	11.8159	45.87	12.4101	45.7311	15.5888	45.3806	14.6637	45.6386	12.6145	46.2407	13.9167	44.6525	11.4188	46.5112	12.9479	47.5388	12.9361	45.57
4520000	-14431.4	2	8101.28	8.43611	46.1947	7.75596	48.1947	14.2924	46.8904	16.3457	44.5936	17.9776	44.8684	17.197	43.6231	14.0486	43.2798	13.1843	45.1536	11.1189	45.6401	11.0349	46.3384	15.2121	48.2695	15.5007	46.0782	13.2303	45.1901	11.2372	45.8019	13.3892	45.55	13.9598	46.4505	14.1689	45.4103	12.3314	46.2946	13.0821	46.2199	11.9151	45.3011	10.7988	48.2631	12.4565	47.2819	13.0316	44.0117
4530000	-14434.3	2	8578.98	7.46949	43.914	9.0685	43.5163	11.9526	47.3316	17.3132	48.7435	17.7686	44.299	18.8481	44.6147	16.4567	44.9666	16.8502	46.6962	14.8886	47.1402	15.6232	46.2353	14.7551	45.9041	16.0952	46.7729	15.1331	47.2291	11.4984	46.3376	9.732	46.5037	9.94592	44.8495	12.1127	46.7763	13.8511	46.3542	14.9679	45.3665	14.2526	46.1564	13.1522	47.7058	13.0252	46.8239	12.7756	46.2682
4540000	-14442	2	8188.16	8.88247	42.2787	9.09746	44.0448	9.31754	49.3344	16.2582	47.7256	16.768	44.3547	14.3169	42.871	15.5542	43.8228	16.202	45.6624	13.9728	46.6517	15.5661	46.7615	16.4485	48.2351	14.3614	44.5866	14.7701	45.6203	14.1721	46.2577	11.6004	45.032	13.3575	46.8031	15.0689	44.5351	13.0309	46.3711	13.7531	46.0975	13.2825	47.8634	12.4399	47.5564	13.9738	47.4536	16.7585	48.0925
4550000	-14460.5	2	9037.87	10.407	45.3753	12.8765	46.8267	16.0211	45.6281	19.2071	46.3163	16.9527	47.3148	16.8225	45.7592	17.9126	45.0209	17.5301	44.3643	17.6258	44.9653	19.0256	45.6838	19.1886	48.0192	15.1497	46.5276	17.1417	44.9378	14.503	46.3288	13.0981	45.732	13.4444	47.2647	17.9237	46.2188	16.4481	44.5476	18.4177	44.9145	18.1175	46.5132	14.0489	47.4955	13.6957	46.6586	12.1872	45.7965
4560000	-14434.9	2	8427.21	7.2778	45.4927	9.4896	46.6966	6.07566	48.7456	13.4198	44.9554	18.6359	43.957	15.7395	43.7317	17.0936	44.2344	15.0931	43.4139	14.3045	45.0298	13.6499	44.8989	12.1812	44.856	14.7265	45.514	14.0644	45.5656	9.38189	46.2118	13.3491	47.6159	13.4116	46.5324	12.2905	47.5504	15.7494	44.5146	13.946	46.2803	12.0889	45.1869	13.7513	46.3244	13.3991	46.7138	13.7311	45.2565
4570000	-14422.6	2	8545.58	14.9703	46.9055	14.7056	47.4784	8.93282	48.6939	13.9215	43.888	18.7295	45.6977	16.6846	44.7319	14.443	45.6222	13.5406	46.792	14.0798	45.7452	15.1999	45.8145	16.26	44.4695	16.0708	44.9908	12.7845	46.8827	13.7083	47.1454	13.9137	49.2278	14.1386	48.4173	14.3702	46.6158	12.5552	46.9979	13.3996	46.2034	12.7061	45.0096	14.8926	44.8488	13.1609	46.5964	15.5608	45.4278
4580000	-14415.7	2	8704.42	6.36755	49.1488	7.71028	49.7315	9.0502	46.8016	17.6076	44.1458	17.5869	45.6528	19.1226	44.9816	15.7393	44.6847	14.0235	45.2773	15.9496	45.6327	15.7906	46.3189	14.4553	47.508	13.2837	45.5346	13.974	47.0998	12.606	46.8313	16.8623	43.6817	16.3917	43.8706	15.3183	45.9958	14.9665	45.8981	13.0821	45.7451	13.8876	46.5002	15.1798	48.7506	13.5747	47.0827	12.9396	46.7068
4590000	-14394.6	2	8260	15.4709	44.1352	14.6326	44.3132	9.16925	47.7466	14.7858	45.2183	15.7697	44.5937	15.62	44.523	15.1868	44.5378	15.0165	43.9309	16.4242	43.0983	15.7404	42.8298	15.188	46.2723	17.1842	46.0496	14.9637	44.9636	13.8848	44.9747	13.8975	46.9456	14.3997	45.6599	13.1493	48.2216	12.9116	44.8096	12.2024	46.0103	13.602	45.5915	14.2554	46.1943	13.8106	46.8677	12.7273	45.8374
4600000	-14436.3	2	8441.06	7.37911	47.9419	3.97104	48.5584	9.49766	46.4757	19.6117	41.9467	19.5906	45.3085	17.2265	45.6566	16.4566	44.2778	14.6741	43.8789	13.6772	45.6013	13.4703	45.6453	13.758	46.0472	17.0154	46.5165	16.0496	45.6811	13.2	45.2876	14.3766	42.9217	12.3031	44.5133	15.4988	45.1946	12.5177	44.4214	13.974	44.9053	12.7537	46.1189	13.0398	49.4254	12.8347	47.4214	11.954	46.2052
4610000	-14425	2	8495.02	5.75362	53.0731	5.47019	52.8066	8.0377	50.4711	20.7018	49.8775	21.8321	44.6078	18.4209	43.9446	17.6556	45.9625	15.7543	46.7326	16.512	46.5642	16.4453	47.0361	15.3529	47.7242	15.3286	46.1811	16.9181	45.5218	17.2361	44.2687	13.2047	44.3752	13.8506	44.1941	14.6592	45.0595	17.2162	45.6911	17.3033	44.8123	17.1662	45.9285	15.4796	47.8109	12.8279	47.0317	13.5587	46.8824
4620000	-14449.9	2	8170.31	11.5899	44.0914	9.48063	45.871	10.438	48.0395	20.3268	46.2977	16.7942	44.4569	16.2948	43.6816	15.4937	43.1018	15.1656	44.679	16.4813	44.536	17.0515	44.9448	17.0695	43.893	12.2739	45.4482	16.1645	43.8455	14.862	43.7902	14.9318	45.3603	15.5397	45.324	13.3713	46.192	14.6459	45.9474	13.287	45.1669	13.4906	46.1547	15.8614	47.0828	12.6985	46.6749	14.1399	46.0219
4630000	-14426.9	2	8475.99	18.1114	48.7517	16.6222	49.2749	14.8062	46.134	19.1791	45.1097	18.0731	49.0587	19.7898	47.5835	19.5858	46.223	17.6853	45.0067	15.7956	44.8085	15.4977	44.444	16.0671	44.8788	16.6481	46.0367	15.6302	45.751	17.0219	46.1512	14.4998	44.2812	13.5005	45.6719	11.0544	45.5292	16.1536	45.9048	12.3061	46.4247	12.2722	44.9453	13.4383	43.5942	12.9764	46.645	8.49828	44.9786
4640000	-14404.9	2	8250.44	6.13331	44.7416	3.80411	44.2264	4.48937	44.9991	14.1744	48.2444	18.8141	45.8605	17.5852	44.0974	16.8221	45.7556	15.3803	45.6508	15.472	46.6932	16.4748	46.1307	13.3865	44.511	15.717	46.1056	15.8458	46.0976	13.1158	45.4036	13.4373	45.026	12.9635	44.2863	16.0236	46.2988	12.8843	44.4504	13.3722	46.7778	12.8244	46.3872	11.4865	46.6236	13.5331	47.402	12.7374	45.5721
4650000	-14414.4	2	8074.82	2.83602	50.3803	5.90856	50.2704	8.50507	45.8146	16.8656	46.4512	19.7522	48.6697	17.5974	49.4792	16.8785	49.7844	16.0145	48.0844	18.0026	46.7283	20.2023	46.7922	16.4541	47.5206	14.6638	45.4341	14.6993	45.894	13.9604	46.2292	10.9503	44.1156	9.48057	44.1011	14.7439	44.3932	14.0323	47.6034	14.2556	48.6776	14.3698	47.9118	11.9867	46.9325	13.8828	46.9118	17.402	48.5883
4660000	-14426.4	2	8763.58	2.22394	45.8603	5.82427	45.8616	8.31763	44.2664	17.6089	42.3956	17.3715	43.7772	21.6735	43.6277	18.113	43.9178	18.029	45.5645	15.3488	45.2477	14.7528	44.958	14.0614	44.3996	18.1925	45.0789	13.279	43.6861	14.6874	45.5664	12.6979	46.0146	12.5834	46.0099	15.1107	44.9758	15.5902	46.2425	14.6145	45.5435	15.3354	46.3065	12.9682	46.3063	12.4136	47.0066	15.1691	46.1246
4670000	-14424.1	2	8252.85	8.92445	53.3207	6.53621	48.582	10.4729	49.2246	15.3526	46.6328	20.3362	43.4965	19.0178	42.6043	16.9565	42.3657	15.4839	45.1748	14.7261	44.529	15.2601	44.7571	15.9344	44.6099	14.3266	44.9121	13.8017	46.1322	13.2309	44.939	12.3284	43.8108	11.9465	43.67	15.446	44.7326	11.7509	44.5958	12.2558	44.224	14.0498	43.6783	15.0283	45.1296	13.7024	46.9781	16.6335	45.2906
4680000	-14424.9	2	8200.01	8.33969	50.6911	5.99298	50.5402	7.33217	47.7279	15.9363	47.0813	16.1206	44.6269	18.1126	44.1817	17.0612	45.6032	16.3155	45.5517	15.1057	46.5864	14.1797	47.7324	16.0831	45.1357	15.2057	44.6894	16.4362	46.3225	15.5087	45.8193	13.0766	46.283	13.4446	45.8004	14.1989	46.2672	14.6318	45.9884	14.3003	46.6112	12.8684	45.6317	13.5063	45.9073	12.847	46.8775	14.3825	46.7642
4690000	-14454.9	2	7957.98	5.52523	46.9997	5.10105	46.0344	7.19513	45.8181	16.9786	45.1936	22.957	45.905	19.6751	45.9575	15.9855	44.8583	15.6177	47.0865	13.3426	48.7257	13.2207	48.8485	16.4736	48.7561	14.5104	46.2861	14.2187	48.4875	16.2664	48.8265	14.1264	45.7484	11.1398	45.1257	16.3472	47.6011	14.4348	44.824	15.1467	46.1229	14.3539	45.8446	16.05	46.7203	12.4255	47.6357	12.1729	45.5861
4700000	-14400.7	2	8357.19	9.07589	46.7323	8.53061	48.3142	8.84171	50.07	16.7657	46.9544	16.7524	44.5753	18.4464	44.6945	16.1408	44.706	16.4084	46.1945	16.0669	45.6359	16.6576	46.4243	18.0899	45.8843	15.0888	44.8807	13.8957	46.0117	14.0457	45.8868	12.2134	47.3159	12.9015	47.4357	15.1343	46.7301	16.0034	47.0573	15.8987	45.6464	16.3233	46.6351	14.0039	46.0133	12.5283	47.6081	13.946	47.5396
4710000	-14440.8	2	8763.21	5.41926	50.733	8.71144	51.5761	7.29931	48.4309	16.7069	51.3586	12.5711	47.0538	14.4544	44.4685	15.6879	44.8444	14.8867	46.4282	12.1489	46.4915	11.7796	47.0333	16.6496	46.6672	15.4209	44.2385	11.6933	46.881	13.2299	46.8173	14.3744	47.1022	14.7712	46.7101	16.0342	47.8782	13.1799	47.4658	12.9351	47.6686	11.9168	47.6591	15.808	48.222	12.9267	47.1178	15.3383	48.3689
4720000	-14387.6	2	7955.34	9.22116	51.6792	8.10959	50.2546	10.2013	47.3654	13.9626	46.5851	19.0645	42.0843	17.9163	43.8999	14.6974	45.0849	14.1359	46.3339	14.2475	47.5734	14.5742	47.3106	13.7234	47.3581	13.553	47.774	16.9726	46.7576	17.2533	46.8207	14.9243	47.2536	14.1229	47.5497	16.4904	46.2593	14.3986	44.9227	14.1462	46.3444	14.0249	47.0794	13.9931	46.0729	13.5472	46.5383	13.4653	47.8421
4730000	-14418.9	2	8263.97	8.39569	49.7614	5.29773	48.2908	10.2436	47.4665	13.9461	46.5207	17.6783	45.7781	16.6826	45.2137	15.1288	44.9643	14.0091	45.1309	14.5586	45.6369	14.2157	46.3569	17.8746	46.453	15.3219	46.9481	14.5617	45.4713	14.2007	44.3321	13.0555	44.7447	13.3985	46.6585	14.5046	46.8436	11.7977	44.7769	12.253	45.5831	16.0546	44.494	13.4379	46.0058	13.5521	46.5485	13.3294	44.5509
4740000	-14429	2	8095.42	11.697	46.0306	10.4424	47.7434	13.8574	48.1396	19.0337	49.559	18.8121	44.402	17.6511	42.0882	16.7584	42.4364	16.3187	42.9769	16.0661	44.415	16.4523	44.3853	15.3872	41.9561	15.3018	45.7153	12.4952	44.0142	14.3413	44.8472	15.8012	46.9631	13.4716	45.7659	16.0169	45.951	15.3789	44.2186	12.299	44.6266	12.1868	46.0125	9.97671	46.194	12.3254	47.3889	14.5117	46.4702
4750000	-14412.2	2	8213.68	2.80012	53.1851	3.0999	52.3309	10.6509	45.1143	18.5198	44.4844	15.9286	45.7391	14.7054	46.2697	17.5394	46.089	16.4878	47.643	16.6611	47.768	16.695	47.0562	15.5903	44.9153	16.2034	44.302	15.0699	46.1737	15.091	44.511	14.17	46.7812	16.3214	45.3055	15.6522	47.3979	17.0471	46.1142	14.8426	44.6359	15.0672	45.6088	16.3935	46.2887	12.8061	47.6592	15.2255	44.7659
4760000	-14372	2	7977.25	-0.644756	49.4068	1.41483	50.4989	8.06624	45.0769	19.7874	45.2715	19.9029	42.2723	18.4434	42.3856	17.5342	46.2024	15.1897	46.7954	15.3459	47.235	14.9086	47.7861	12.2409	46.1483	17.4092	45.598	14.5975	47.748	13.6305	48.3373	9.92726	45.8045	8.8157	46.8469	13.8026	46.2027	14.7571	46.4095	12.9731	46.0981	14.154	45.0039	12.2577	46.2166	13.0653	46.6667	11.8831	45.8403
4770000	-14417.4	2	8578.68	6.59867	48.2505	9.88608	47.2536	11.8994	46.6742	19.366	46.7284	23.2322	44.5118	22.9277	43.5693	18.1636	45.6371	18.1858	47.8114	13.4828	47.1824	14.3376	46.9608	13.8112	45.3784	14.9961	46.6834	14.5109	45.4173	14.952	46.3824	15.9533	46.9668	14.3516	46.2244	14.9404	46.7429	17.4415	45.5098	16.1638	46.5657	13.1738	46.425	14.9759	47.9696	13.2365	46.8577	12.2248	45.3966
4780000	-14467	2	9093.7	9.71753	45.2781	10.9442	48.13	11.6778	49.0409	13.7332	46.3154	22.616	45.7493	17.1476	43.9291	13.316	43.7787	12.5991	43.4123	13.3256	43.3825	12.8869	43.2386	10.6404	45.02	14.5508	47.0144	14.4883	44.2651	14.1572	45.6614	10.4992	45.9926	11.7409	45.6049	16.276	46.4894	9.63772	43.7118	9.60786	44.4524	11.8156	44.9457	10.1046	46.7574	12.4883	46.7799	10.798	43.1738
4790000	-14376.5	2	8150.14	6.62748	50.1834	7.16205	47.0568	10.2781	45.4504	17.36	43.6909	16.1414	47.1138	15.5738	46.5087	13.2687	45.6892	13.4008	45.4233	12.9896	46.1253	12.949	46.3739	12.1261	48.2629	14.659	45.1036	15.9597	46.4853	12.984	46.6855	11.807	45.6034	11.7024	45.1121	13.3712	46.4174	12.5891	44.6386	12.7742	44.5826	12.5459	44.1793	13.7897	44.6169	13.1371	46.2798	12.2542	44.1201
4800000	-14453.3	2	8320.54	5.2874	50.2988	3.88489	49.6979	8.00209	47.6203	17.4047	48.6401	19.472	47.1434	16.2936	45.2346	14.6539	46.7468	12.4649	47.1396	14.5716	44.4391	13.0886	43.9683	13.9047	43.5723	14.7899	47.8597	13.8016	44.7009	13.6254	44.979	14.5493	45.2427	12.829	45.7024	11.5615	45.9055	13.7815	47.4143	11.7076	46.5063	11.6156	46.2734	14.8778	46.324	13.8319	46.9513	13.4827	47.0641
4810000	-14423.2	2	8534.44	1.82773	51.5674	3.94457	49.7048	8.98083	49.01	16.6552	45.6858	17.9845	44.0542	17.9526	44.7043	13.3392	44.3231	13.6138	44.1921	13.7936	44.1904	14.8105	44.2114	15.0049	44.2226	13.9624	43.411	13.1402	45.2009	11.1292	43.6977	13.941	43.6729	12.6655	44.1101	13.1484	45.6337	13.6947	45.3122	12.867	45.3246	14.5774	44.8651	14.903	45.9654	13.5973	47.0482	13.7673	44.6569
4820000	-14420	2	8405.94	2.83411	48.9167	1.55197	50.6258	1.23321	45.1682	13.3134	49.811	15.0943	45.9262	16.0515	44.1955	12.3073	46.023	14.1277	45.5398	16.1185	45.1628	15.9095	44.2369	18.2338	45.8424	16.8404	44.5722	16.118	46.086	16.2863	47.4296	16.4268	46.7244	16.1885	46.3495	14.7017	45.7887	12.8608	45.5519	14.5686	46.8713	11.641	46.877	13.6141	46.4201	13.2193	46.5429	13.6107	46.5418
4830000	-14433.4	2	8331.58	10.0855	47.569	9.49115	47.1975	15.691	46.8437	17.8793	45.8455	16.0154	41.7819	14.8781	41.4865	13.8574	44.2155	13.1148	45.0175	13.5972	46.2388	14.459	46.1848	15.9989	45.5531	13.5833	47.8609	14.2815	46.4328	15.0357	44.8578	13.2039	44.7099	15.2292	44.9568	12.9869	46.8455	12.226	45.3717	11.5686	44.6948	12.8991	45.7795	17.691	46.5439	13.1325	46.97	12.7147	45.714
4840000	-14390.5	2	7956.41	2.40214	47.2115	4.64433	49.7103	3.24575	48.1428	13.3251	46.1605	18.8973	42.1425	19.4357	44.6527	14.5209	46.6579	12.4376	47.5521	12.2936	47.39	11.683	47.6909	14.3431	47.9422	13.8573	47.0888	12.1075	46.0645	14.3854	45.6019	16.2067	43.8497	15.221	43.6766	13.4214	46.3226	13.0367	45.994	11.6017	45.2434	10.3998	46.3468	11.5062	46.5926	12.3559	46.8567	10.5127	46.5776
4850000	-14420.4	2	8476.61	0.224939	47.5473	1.74469	47.4526	6.42046	47.2024	14.9095	46.0677	17.6107	45.0313	17.7491	44.3984	18.1679	45.7764	15.899	47.6672	17.2224	48.2325	17.4947	49.3024	16.8201	46.21	16.1014	44.7939	16.0096	46.2555	14.521	47.547	13.278	47.7816	11.6564	46.1745	14.3709	46.6555	15.7093	47.9292	15.3691	46.7239	14.6437	47.5092	16.3243	47.2826	13.8046	46.9061	13.7914	45.5927
4860000	-14391.5	2	7757.78	-4.46108	47.9021	-1.18681	46.4069	5.85382	45.194	16.6148	45.8433	17.9061	46.755	16.258	45.5963	13.9476	46.2092	14.6738	45.8856	13.0187	46.6523	13.368	47.528	14.8835	47.8418	13.7795	46.6656	12.7727	45.5392	14.7842	44.2854	16.584	43.7691	15.8394	45.2886	12.9399	48.5019	14.7721	45.3081	13.238	45.5523	13.7941	45.964	12.9681	48.3621	12.6417	46.9838	14.2156	45.2238
4870000	-14408.7	2	8227.36	3.37669	43.9381	-1.20014	46.6913	5.77559	45.41	12.5852	43.8812	15.0062	45.7358	14.9249	44.2679	12.4962	43.819	12.7362	46.394	11.7781	47.2864	11.4939	47.7008	11.6248	45.225	12.2307	45.2067	15.9964	48.5253	15.1804	48.509	13.8447	46.7824	11.9894	46.369	15.5719	47.2773	13.5901	46.8126	14.4325	46.7199	13.3242	46.0766	7.5356	47.367	13.0843	47.7002	14.7179	45.5383
4880000	-14436.7	2	8240.19	2.40554	47.357	1.85427	50.7291	10.6309	48.041	17.9635	44.9799	17.8909	45.4214	18.7951	46.0642	16.2308	47.282	17.3085	46.4927	17.2748	46.8309	17.0966	46.6244	16.7486	46.5246	15.3121	43.9609	16.5752	48.6527	14.4667	48.7052	14.0119	48.1495	12.4571	46.5604	14.8932	44.9322	13.9503	45.1856	14.3391	45.5217	14.733	45.051	12.2774	45.7908	12.4605	47.1316	14.7755	45.0106
4890000	-14421.4	2	8529.65	3.26024	45.3503	6.59173	45.4668	10.8065	48.8436	18.6531	45.0797	18.5684	44.6582	19.5091	45.1202	17.1402	47.4045	14.5463	46.6737	17.1754	47.5546	16.6683	47.9786	18.9526	46.7206	14.4006	47.4951	14.9512	48.135	16.2382	49.2685	13.774	49.4571	12.1301	46.9001	12.7849	46.542	12.843	45.6614	12.6585	45.6243	11.5832	44.177	14.6296	47.0514	12.865	46.7616	11.9591	44.7803
4900000	-14426.8	2	8189.43	6.77665	44.3168	10.3758	49.3584	9.20172	43.232	12.8806	44.8572	16.989	45.5269	13.9595	45.1276	13.6879	46.4193	14.7725	47.23	15.2619	47.4738	15.3721	47.4672	16.678	47.9247	17.0042	48.0458	14.5052	46.7903	15.1978	48.2781	13.1566	47.5134	12.6047	45.7372	14.0258	44.5517	15.63	46.7977	14.1232	46.2152	11.8624	46.4049	12.1124	46.7375	13.9215	47.3137	12.4323	46.474
4910000	-14413	2	7978.65	13.903	56.0431	13.5803	51.7674	10.892	48.7581	16.2205	44.885	19.1076	44.8759	20.9771	42.3821	17.7943	41.8356	15.3489	43.7634	16.5673	44.108	16.6872	44.0228	16.4967	43.9708	13.2724	44.2845	13.9976	44.0185	13.9702	43.9024	12.5329	44.7866	10.7256	44.643	14.6016	44.1848	13.4665	45.3994	13.0071	47.1913	12.5811	47.2572	13.3563	46.2717	11.9172	47.1005	11.3024	47.9208
4920000	-14402.1	2	8357.21	9.68995	51.6332	12.4956	49.429	11.2591	50.3173	14.0013	47.1457	16.8595	48.631	13.8422	45.9248	15.7645	48.3077	13.196	48.3022	13.3957	46.9502	14.2491	47.513	12.7479	46.4877	15.6107	44.5755	12.6329	45.3035	13.9561	45.4043	12.4126	45.6901	11.6181	44.8731	10.0135	44.2356	12.6605	47.9523	11.5293	47.5057	12.6889	46.6723	14.4233	47.9855	12.9338	47.1776	13.9636	45.3905
4930000	-14417.8	2	8295.14	16.2565	53.4737	13.6845	51.1745	8.70452	47.3989	17.3881	46.5332	20.4728	45.3599	18.5037	42.5317	16.382	45.2759	15.8967	45.2361	15.5037	45.6421	14.2616	45.8344	14.2475	45.767	13.9682	46.0572	11.7043	45.4019	14.3977	46.863	16.2984	46.2954	13.0969	46.0385	15.0172	46.925	15.9242	44.9512	14.3505	46.2613	12.8704	46.4451	13.3189	47.1767	12.9901	47.1698	12.545	45.7706
4940000	-14435.3	2	8431.8	0.834583	45.9224	1.24243	45.4824	9.99242	47.1131	17.0128	45.7117	21.9088	48.3991	17.1048	47.2616	17.966	47.4487	15.7601	46.6234	13.6906	46.836	14.5556	46.513	12.1419	45.7623	12.876	46.3477	12.6169	45.9802	13.6841	46.1427	12.6147	47.2186	12.9267	47.442	13.6889	45.0284	15.3557	47.0574	13.7212	47.2142	13.3986	46.7193	17.4607	45.5095	12.5812	47.3717	11.9197	46.0351
4950000	-14383.9	2	8425.39	8.45912	44.6837	7.29139	44.471	12.358	46.1407	21.6978	44.357	20.4672	45.2173	18.2162	46.494	15.7507	44.6105	13.4096	44.9781	12.6397	44.6262	13.0725	45.399	16.1804	46.5996	14.4005	46.2551	14.0118	44.4953	14.6591	44.7683	12.0473	44.5408	12.5649	44.5036	12.5213	44.74	12.7332	44.716	12.7215	46.0414	12.2242	45.1457	13.9684	46.3592	12.5398	47.4948	12.5772	46.4685
4960000	-14452.6	2	8424.2	10.681	50.3521	8.16782	49.4955	6.85383	48.3985	13.7295	43.3919	13.9836	44.8416	13.4103	44.9074	13.5334	47.2481	15.0462	47.3477	13.4891	46.2435	13.3136	47.5501	15.5456	48.8708	14.5436	45.344	15.7191	45.6797	16.6478	46.2112	12.5109	46.6227	12.3545	45.7755	13.6041	46.8914	15.5685	46.658	14.6326	45.6991	14.232	44.2356	12.448	43.6666	12.7899	46.4438	14.3536	46.5777
4970000	-14343.2	2	7812.39	12.7397	49.7361	10.5852	49.9587	13.4632	47.4838	14.2331	46.7184	16.4477	42.8609	17.3009	42.6517	14.9591	43.8821	14.8991	45.4552	14.4104	44.9827	14.3633	45.0336	14.6002	46.0219	10.8447	46.8082	14.6943	46.666	13.4432	45.8569	11.0636	46.6339	12.2496	45.6648	14.7006	45.9202	13.7156	45.296	12.7717	45.96	13.1227	46.2151	12.8521	47.2458	12.2862	47.21	13.4799	47.1009
4980000	-14412.8	2	8300.5	6.33042	52.1041	4.16588	48.9948	8.31023	48.7757	17.5471	48.0772	22.2185	46.3739	16.6235	46.1484	15.3007	47.1492	15.2877	46.8221	14.6971	46.1962	14.1671	46.0281	16.3755	46.0778	17.5178	44.659	18.9902	46.2246	15.4933	45.3114	14.0929	47.9897	12.1725	47.443	12.9482	45.3107	13.7088	46.7272	13.9338	46.8458	12.0021	46.6694	12.5174	47.3506	12.8927	47.4052	12.8742	46.2507
4990000	-14511.4	2	8541.61	5.87242	45.5343	3.99885	46.1539	6.64091	46.245	13.9549	43.9039	19.0692	42.4675	19.8979	43.3573	19.0972	43.3985	16.6386	44.838	16.8827	46.2308	16.2826	45.5961	18.9234	46.7378	14.2117	44.6377	17.1204	44.3078	17.3761	45.5872	15.8511	46.6046	14.4529	43.3085	12.5948	46.6861	13.4595	46.2845	12.7137	45.482	14.5029	44.2597	12.0847	42.8905	13.0593	46.7166	16.1851	44.3372
5000000	-14420.9	2	8394.43	17.2128	46.9592	12.8778	49.7276	12.7943	48.4823	14.6576	49.2842	17.5868	45.6069	20.1599	44.3289	15.2503	44.5076	16.961	45.2344	15.1135	43.7321	16.5356	43.786	19.4781	45.3171	17.9034	46.4068	13.5342	44.1633	12.9156	45.9302	14.8588	47.5961	13.0909	44.505	15.6242	45.6827	15.1444	44.8901	12.748	46.0509	15.0071	45.5728	12.0568	48.606	13.169	46.9403	14.7056	45.2801
5010000	-14371.7	2	8203.25	11.4593	44.2536	9.39295	46.2154	10.7958	44.8146	18.5304	47.099	19.859	46.1079	18.6292	46.0496	14.2249	47.1235	13.9199	47.1649	14.3902	48.1961	14.7959	47.7837	14.012	47.4847	15.4372	44.9213	17.2747	45.6548	15.0944	44.9166	11.1388	44.9206	10.5386	45.2416	16.4584	46.5133	12.7067	47.2157	14.8166	47.3081	13.3353	46.6893	13.8051	46.0189	13.6683	47.1575	13.551	44.979
5020000	-14426.7	2	9117.62	10.6189	49.6319	9.13701	49.3697	11.782	47.983	17.9369	44.415	16.1374	44.9319	14.915	44.8587	16.3533	45.9811	15.5891	46.3268	16.0976	45.3992	15.6002	45.2364	17.7238	45.4574	15.096	45.4768	14.9707	46.1106	13.5814	46.6243	12.4649	45.8025	14.6885	45.3269	13.465	44.6429	14.5196	45.9333	13.3347	45.0273	10.8672	45.6076	14.6623	46.6524	13.9281	47.5098	14.2147	45.3373
5030000	-14381.8	2	8016.43	0.833407	49.3566	2.48889	48.2431	10.6877	46.9646	17.3083	47.2525	19.4613	45.7774	14.5895	44.1739	14.5438	45.6793	12.4526	47.7044	13.6849	47.2279	13.9861	47.8726	14.8499	47.9748	13.9336	46.9215	14.2141	45.5221	14.385	46.1628	11.2594	45.7836	11.2615	47.1869	13.5017	46.3464	11.9863	47.8214	11.4449	47.4921	11.7815	46.4467	11.4739	47.7792	13.0182	46.7042	11.9024	47.0603
5040000	-14394	2	8087.84	8.00059	46.2008	3.58568	45.3915	8.23548	47.004	18.4647	45.5947	17.8443	47.0829	18.3813	47.3994	14.1267	45.447	14.0445	44.9096	15.1856	45.0216	14.7636	44.5593	15.8719	46.2271	15.6731	44.0421	13.8151	44.8671	16.3091	45.3911	13.2124	47.2588	11.9963	47.1291	13.9057	46.0461	12.2026	45.6841	13.2967	47.1557	13.5659	47.6668	12.9237	45.8668	12.6046	46.567	12.795	47.4622
5050000	-14449.1	2	8887.37	1.60558	51.2373	2.23523	49.7776	12.4578	47.0312	18.0879	44.6294	19.4119	42.9498	16.748	40.5809	17.7466	41.166	16.3274	44.3531	15.4272	45.1438	16.7091	45.5805	17.1642	47.0429	14.1493	45.8601	15.0949	45.0309	14.1962	45.7905	14.1084	44.8062	12.9283	45.822	13.0318	48.6017	14.4919	45.928	13.2211	46.0399	11.3915	46.9265	11.7377	48.2611	12.8247	46.8618	10.0073	45.4726
5060000	-14437	2	8428.32	13.2275	47.9995	12.7639	49.0015	14.6664	45.9779	15.6673	47.1785	15.9514	48.1683	15.7529	47.4048	13.7936	47.7254	13.1293	47.3268	14.5577	47.3373	14.7476	47.4182	14.6343	47.143	17.1701	46.0738	14.1166	46.1506	13.9173	44.0273	14.3846	44.1218	13.5113	45.1752	15.668	46.0854	13.6311	46.0128	11.1165	47.3047	10.7385	46.6943	10.0977	46.4909	12.5562	46.672	10.2597	44.9877
5070000	-14427.7	2	8822.92	5.37615	45.0047	3.73487	43.2541	6.06563	45.6161	14.9492	46.4309	19.3307	47.2758	18.4284	47.0404	17.2062	45.4307	13.9455	46.3058	10.9293	46.2126	9.49861	47.1022	12.0141	49.9415	14.2971	47.7803	12.4108	48.4109	13.8555	47.3586	13.7197	47.3427	12.9627	46.4448	14.4263	44.7307	13.3828	46.6757	14.4342	47.2308	14.8308	46.7279	10.754	44.641	12.2358	47.2691	14.2051	47.743
5080000	-14408.4	2	8745.86	5.69241	42.9692	5.75251	43.6817	9.76508	46.5759	11.824	45.6496	13.7027	43.7937	14.2073	45.8837	12.5084	47.1119	11.9489	46.9475	12.1207	46.0833	13.678	47.1582	14.5816	46.818	15.473	47.4129	13.141	46.6912	15.8538	46.7459	13.361	45.2446	10.9173	44.8302	13.5506	47.6367	13.71	46.7364	13.837	47.3712	14.0883	46.8402	14.8432	45.7238	14.3	47.0693	17.7033	45.987
5090000	-14396.5	2	7868.74	12.855	50.3721	9.49753	48.3721	9.05517	48.1247	13.2624	47.1337	17.8771	43.3467	18.1904	42.7109	17.8954	45.595	16.2942	46.2484	15.7154	46.42	15.9679	46.9846	16.912	48.6605	14.131	47.6561	15.476	47.4394	14.8571	46.5196	16.29	46.3308	14.4125	46.4495	13.3124	49.015	12.7918	45.9832	10.8009	46.2444	12.1448	45.3051	13.2973	45.5712	12.8654	47.1349	13.576	45.892
5100000	-14402.7	2	8334.61	8.73892	48.5561	11.5072	47.5636	10.3054	47.7902	15.2091	46.0797	18.5101	42.8355	14.8687	44.043	13.6798	46.7907	13.888	46.5165	14.2209	46.1645	13.4199	46.0396	12.5888	47.2808	14.8553	45.6333	16.435	45.8935	16.9536	46.779	15.0991	45.8566	12.1622	46.3502	13.1962	45.7741	13.7482	47.0802	13.9418	46.6235	13.6855	46.8203	15.0257	48.3924	12.8481	46.6775	13.6518	46.1471
5110000	-14436.6	2	9037.36	0.749655	43.1447	2.64101	43.0148	10.8359	46.1032	19.5089	48.6414	18.3388	48.5514	16.6723	48.0392	16.2044	46.1957	13.3925	47.8911	11.726	48.0187	10.4433	48.3379	11.2579	46.3367	13.577	45.7979	13.6009	48.3576	13.3633	47.9255	12.9094	46.4678	14.447	46.4613	11.8336	46.7507	14.318	47.2031	13.524	46.7954	13.166	46.4122	10.9122	47.2997	13.609	47.7482	15.0269	46.4692
5120000	-14448.4	2	8523.09	10.7431	49.8463	10.8726	48.5791	9.48708	47.3736	12.646	46.9477	16.7827	44.0084	15.9798	44.3437	14.039	44.6665	15.3476	44.7543	15.9298	45.6959	15.6386	45.7196	13.2241	45.3549	14.1699	45.1076	14.5372	45.1547	14.0409	46.3531	12.9663	46.0446	11.8235	46.7911	13.104	46.7434	13.7913	45.4748	13.5504	43.6519	12.4247	43.1502	9.99134	44.6282	13.5595	47.0636	16.2365	44.3898
5130000	-14449.8	2	9149.79	1.71396	45.4342	7.09372	46.9483	9.37023	45.6488	12.6402	47.285	13.4166	48.4174	13.32	47.0718	11.4851	48.6536	13.0152	47.2483	15.1878	46.755	13.9184	45.6666	15.5623	45.0735	16.473	45.1888	12.9036	45.5095	13.2961	46.7742	13.3055	45.8628	13.1321	44.7232	14.3885	43.3923	12.3906	47.2762	13.4467	46.3178	11.5365	46.3095	11.0115	47.8864	13.1017	47.5979	13.2491	47.5692
5140000	-14394.4	2	8101.73	-0.551292	48.4199	3.68931	47.2311	7.86582	43.8053	15.2549	41.6312	19.6737	43.4484	15.9029	41.8687	14.1005	43.6714	13.7175	46.08	14.8475	46.5369	15.2455	46.4543	13.8385	47.3462	15.4644	45.8691	14.1837	47.6118	14.1073	46.3969	11.7812	45.6488	13.0719	45.6515	14.9139	46.9029	12.3818	45.8272	12.2971	45.6326	11.8071	45.7044	12.9382	46.1244	12.8615	47.8197	12.0639	44.1692
5150000	-14443.9	2	8538.19	5.86273	45.9018	7.1714	47.7954	11.479	46.7775	12.193	44.3976	16.231	45.2948	16.1687	42.8161	12.3766	44.2976	13.6223	44.9848	13.5412	46.785	13.7103	47.5658	14.1703	45.4187	14.8707	47.8417	14.0085	46.0804	12.8671	46.0913	13.5128	48.1326	11.2642	47.1588	13.1386	46.4452	12.6173	44.9069	13.1546	45.4907	12.6295	45.3115	12.4663	45.466	13.5097	47.0122	12.7905	45.0654
5160000	-14461.9	2	8344.71	5.56276	48.2211	1.68409	49.407	4.98378	47.0465	16.9266	45.6863	21.6871	44.9213	19.6024	41.7271	19.6061	46.1567	15.4699	46.307	16.7279	47.6173	16.6708	47.687	15.2727	45.9854	14.5284	46.8902	17.329	46.8088	13.424	47.828	11.1539	46.6028	10.8381	46.1416	12.7823	47.8319	15.1069	46.8082	13.828	46.1471	15.6419	45.5037	11.7971	47.7887	12.9601	46.6907	17.4347	45.56
5170000	-14410.1	2	8415.33	7.39653	45.6806	6.93831	46.8621	8.27175	47.2032	14.1287	47.2205	18.5178	44.4594	17.5097	45.8563	15.4447	47.8882	14.0147	47.4618	11.2266	46.571	11.2729	46.4164	11.3102	45.5224	16.3984	47.0637	12.1419	46.7089	11.1993	46.3777	12.8888	46.2174	11.3188	45.6855	12.4222	44.986	13.5196	47.585	11.5098	47.1102	12.6116	47.0569	14.7339	48.125	11.5839	47.0856	13.1124	45.6856
5180000	-14464.8	2	8718.88	7.2291	47.4976	8.38603	44.4345	7.64469	47.5472	14.2126	45.3867	14.3338	45.6226	14.2248	45.1027	14.4782	45.0661	14.9559	43.8614	16.0922	44.0599	16.2801	44.1156	16.2155	43.7074	15.4127	44.0876	15.2591	43.0977	15.4758	42.6918	14.1051	43.7911	12.9545	44.2984	15.9102	47.0476	13.2014	44.4397	12.4368	44.9981	13.5039	43.9459	16.2082	44.3847	14.1388	47.1806	12.8802	45.9674
5190000	-14439.5	2	8169.53	2.58667	50.0137	7.09499	51.6462	10.5924	46.929	16.5056	49.4008	17.9719	43.9799	18.1897	42.7568	16.0867	44.9088	17.0215	45.5351	17	46.5496	16.97	45.8765	14.9098	45.3925	18.1607	45.8553	15.8757	45.3542	14.2903	46.774	16.0979	45.7816	13.4066	45.6543	15.6783	45.3415	16.1834	45.9	16.4731	45.2864	15.5715	45.744	13.1362	46.9647	13.8239	45.5999	16.7743	45.603
5200000	-14437.9	2	7955.06	12.3817	54.0396	10.6362	54.0813	13.3069	47.4941	19.5437	45.6543	19.4639	44.6974	17.9706	44.7146	16.7143	45.2449	16.7863	44.1003	15.7027	47.1551	16.0222	47.2566	14.4441	45.9391	15.017	48.1224	14.8121	47.7422	13.9881	47.3878	12.1002	46.5379	9.58862	47.2071	13.84	46.324	14.527	44.6992	15.8234	45.4514	14.436	44.9132	17.9061	44.851	13.966	46.7311	13.1408	45.8347
5210000	-14399	2	8413.58	4.0415	47.6898	8.09834	45.7144	11.3381	44.4544	13.0287	43.4671	16.1328	44.7549	16.5354	43.1088	14.8924	44.7817	13.7104	45.8949	14.4186	46.3892	13.4781	45.8201	13.8075	46.2257	13.1649	46.687	16.6167	44.402	17.3101	45.2421	12.5444	45.1604	12.86	45.7809	14.4467	44.7854	12.6195	46.7065	12.8153	45.8624	13.4742	47.2643	16.1283	46.5762	12.1855	46.9413	13.5924	45.6155
5220000	-14415.7	2	8479.69	10.0187	46.5134	8.91894	47.2062	9.25114	47.0387	21.0044	46.9809	20.0361	45.7562	22.7889	46.3478	18.3266	46.2613	15.9693	48.9598	14.8897	48.2611	15.2867	47.0265	13.6288	46.2709	15.8179	44.9789	12.9294	48.2366	12.3292	46.667	14.5636	46.3988	14.1045	46.9408	13.7161	49.0096	15.7809	46.8791	13.1097	48.6257	12.3731	47.9578	11.0853	47.5123	13.4311	47.5586	11.9359	48.1126
5230000	-14394.7	2	8384.15	14.1346	49.1215	7.48719	50.7926	9.28291	48.5979	14.9859	47.3148	17.1032	45.5648	17.0344	44.1269	13.102	45.2036	11.7108	44.933	15.1613	45.882	15.0923	45.939	12.1919	46.0996	13.9113	45.2468	13.3547	46.8586	13.953	46.8434	13.2783	45.3839	10.4723	44.647	12.1815	45.6659	11.2632	44.9877	10.5491	45.9751	10.1395	44.8606	11.8635	45.6797	14.0388	46.9127	11.5559	45.6145
5240000	-14363	2	7770.15	8.24224	45.9327	8.61005	47.0816	10.6635	46.7301	17.4465	42.6848	17.624	44.7553	16.3016	44.3711	18.0601	43.3463	14.2646	45.541	14.7261	44.2569	13.9603	44.7035	14.1267	44.6375	16.955	45.9938	14.8369	45.7476	17.3376	46.223	14.2813	45.1956	11.4062	44.3614	13.8661	46.3925	15.3645	44.6404	12.9547	46.6898	13.6438	47.6362	14.1506	49.7214	12.2521	47.6622	13.6194	46.8378
5250000	-14393	2	7671.4	5.39502	43.6666	1.9421	43.9635	3.43138	44.8024	13.0142	47.2996	18.6889	45.4317	17.1268	44.7608	15.2219	45.6076	12.9732	45.7954	13.654	46.4519	13.8556	46.6045	16.8564	45.2342	15.5029	45.4201	16.384	46.7034	15.0506	46.8664	14.4226	44.5962	13.6419	44.3008	13.6725	46.2224	10.6771	45.2829	13.2523	44.9257	13.4296	45.4992	10.5861	46.7668	13.8105	46.6283	14.9919	44.5904
5260000	-14429	2	8750.54	14.0166	48.1682	11.9937	47.7004	15.1759	44.6565	15.3527	45.2374	17.7387	44.8223	18.778	45.4842	17.4423	44.9969	15.0612	45.243	12.9325	44.1002	14.1595	44.0879	14.4613	46.2105	11.3231	45.0585	15.2476	44.7457	16.5289	46.0589	13.1389	43.3855	12.651	44.4012	15.7844	46.0589	13.8811	45.1761	13.022	45.5441	13.8239	46.2612	10.5756	45.467	13.3864	46.8743	12.5389	45.5791
5270000	-14378.9	2	7842.35	5.12258	50.8566	0.843464	50.4411	9.5686	49.3231	15.019	49.2022	16.7985	46.3187	15.8512	45.3773	13.9792	43.7081	12.4491	45.3957	13.9759	46.4202	14.804	46.1335	13.8125	45.1727	15.7172	45.909	12.949	47.6937	13.746	47.9078	13.7133	46.1221	14.9911	46.7356	12.3659	45.5113	13.781	45.2565	12.5626	46.6102	14.7972	46.3875	16.6939	47.7005	12.9806	47.238	15.7826	45.5623
5280000	-14389.8	2	8234.54	6.54773	47.5184	8.71489	49.0949	11.1766	46.1286	19.025	48.385	20.0894	42.804	20.4391	42.5111	20.2202	44.5188	17.0301	46.1445	15.2766	46.7429	15.0098	46.9798	16.1074	46.7348	16.1651	44.2832	16.1736	48.6773	15.2401	47.7209	15.4663	46.506	13.0127	46.4654	15.6512	46.9506	14.5498	46.7193	14.6207	45.6158	13.9365	45.5656	12.9859	48.0638	12.7066	46.6989	12.6514	45.6291
5290000	-14397.5	2	9042.15	8.64375	53.5216	5.23013	51.1308	9.68368	48.2051	19.8469	46.7026	19.8245	46.16	17.4843	44.7928	15.2732	45.5168	15.2799	45.6702	15.3124	46.1681	15.6735	46.8739	15.9828	45.8403	16.482	44.5553	15.6554	45.7526	15.9751	47.4842	13.8092	46.5508	14.9722	45.6869	13.7245	45.1466	15.4934	47.24	17.15	47.1649	16.6712	47.051	15.6462	46.7121	13.3986	47.3449	16.2512	47.2151
5300000	-14399.9	2	8157.41	11.6533	44.4671	14.8117	46.787	10.5857	46.3607	13.4387	45.1235	18.311	46.0711	18.5711	44.3817	16.9354	44.4466	17.2121	45.7144	14.5607	45.6303	14.3125	45.3747	13.6839	45.6674	15.2276	46.6716	14.9896	46.6737	14.9919	45.5317	14.1525	45.1942	14.5109	45.6972	14.0813	45.2584	16.2146	45.8666	16.8131	44.7768	15.8041	45.2451	11.7216	46.447	11.8953	47.5532	14.2676	46.8412
5310000	-14411.2	2	8151.08	10.0278	50.2941	11.868	49.4663	10.2698	50.395	15.9849	43.595	19.8581	43.1507	17.3866	43.2257	15.2144	44.4193	14.5422	45.6287	14.2128	45.3413	13.9008	44.7114	16.2559	45.5195	16.2785	46.4362	11.4982	45.0352	10.536	45.2054	13.8441	46.245	14.3951	44.7535	13.3655	46.7495	12.9213	46.1324	12.4828	46.8501	12.0547	48.1194	10.57	48.3023	13.4172	47.4094	10.7219	47.0758
5320000	-14420.5	2	8734.89	2.51784	45.831	1.67847	49.3613	7.60126	44.8119	12.5546	45.9424	15.827	45.5778	15.9399	44.1057	12.937	45.4863	15.227	46.9505	16.0827	46.8398	15.9206	46.9453	13.1841	46.5349	14.8941	46.4183	12.4116	46.8936	10.8821	47.1338	11.7983	45.6939	14.3224	46.4833	14.4326	46.4757	15.0382	45.5021	13.6937	46.2092	13.0564	46.5855	11.9085	46.1099	11.5088	47.0371	12.0109	48.0382
5330000	-14407.1	2	8131.05	4.86781	48.0798	8.34072	48.3418	11.1662	46.8727	15.9055	44.3998	19.6612	45.556	18.5657	45.4784	14.9223	45.4918	15.4251	46.5004	14.7833	46.9086	14.6665	48.4667	15.1915	48.1265	13.6881	44.7738	12.6137	45.3751	12.7871	46.8861	15.1711	44.2479	16.033	44.9251	12.1977	47.4125	15.4039	45.4782	13.2532	47.2578	12.7613	46.595	15.0068	46.1262	13.6317	47.0195	12.7742	45.644
5340000	-14451	2	8243.21	8.45835	43.3086	8.07436	45.877	14.8516	45.6787	22.2026	47.1353	19.8845	46.8618	19.6487	45.9589	15.3206	46.4455	15.5952	45.0416	14.7019	46.9558	15.1452	46.8566	10.5836	46.1141	15.9568	46.1963	14.9286	47.7464	12.7281	47.9086	14.7172	47.7541	13.8704	47.3515	16.7977	46.8294	15.1836	44.2193	12.9583	44.0274	13.1903	44.349	9.93915	47.1442	12.6781	48.337	12.781	44.8915
5350000	-14370.9	2	8030.77	5.89029	48.0661	8.76148	46.4191	8.51752	46.8026	14.3869	46.9077	19.9847	46.0766	16.8335	44.3195	14.7712	44.5153	13.8167	45.0768	13.0167	46.3879	12.8186	47.0582	12.0886	46.8075	11.9938	46.2111	12.9419	47.4949	15.2699	47.5477	12.6241	47.5152	14.1604	47.8249	11.2505	48.0046	14.1306	44.8478	15.7075	45.6537	14.9971	46.6431	13.9395	48.1797	12.7133	47.3896	11.3358	45.9429
5360000	-14463.7	2	8795.83	-1.1401	50.6854	2.12402	48.5543	8.90874	48.6533	12.9775	46.2656	15.757	45.9946	15.877	45.5095	12.519	45.3156	12.3356	45.2887	13.3305	46.2447	14.4918	46.313	15.3529	45.4645	16.7085	47.6735	11.4411	44.8603	13.9172	46.4559	15.9752	45.9814	15.5986	44.209	12.6146	44.0141	10.759	46.0107	10.639	46.5564	10.7349	46.1065	9.29033	44.4643	12.3443	47.0033	13.2807	45.1039
5370000	-14384	2	8005.04	13.376	46.8677	12.7112	44.5579	10.6835	45.7049	16.8884	43.9805	17.551	43.2906	15.0608	42.714	11.8882	44.9473	12.1739	45.4088	12.5114	46.0399	12.0898	46.0585	12.9146	48.4388	17.2299	46.6488	14.4304	46.2555	13.3435	47.2496	11.864	47.297	12.014	45.388	11.7414	45.4245	11.1061	45.9516	12.1932	46.1125	11.4666	45.7808	11.4842	47.6746	12.9655	46.4815	12.9656	46.2509
5380000	-14429.1	2	8370.7	17.302	45.7463	15.7296	44.288	10.4815	46.1032	17.6807	47.3521	19.6923	46.266	18.2514	44.6253	14.3184	44.4266	12.7497	45.9923	14.0295	45.924	16.2456	47.4438	16.3475	45.4982	15.8324	47.3473	15.6283	48.0313	15.7568	48.8749	13.7475	47.8488	11.5066	45.4315	14.0255	46.1263	13.5104	46.9392	16.2277	46.9024	14.6196	47.6982	10.6866	48.0054	12.0649	46.7958	14.6889	47.2759
5390000	-14382.6	2	8458.22	7.64858	48.2656	7.88532	47.331	10.002	47.6644	14.7867	47.3172	17.0274	49.0048	15.2903	48.0834	14.667	49.5332	14.6298	47.0347	15.8043	45.312	14.8265	45.0243	16.1223	44.8828	16.5259	45.8061	16.2334	45.5262	14.9344	46.1295	14.0224	46.5105	13.2605	47.1324	14.2426	46.9338	13.1582	47.5718	14.1818	47.69	13.4811	46.5762	13.4447	46.0759	13.1046	47.7589	14.9106	46.9371
5400000	-14441.2	2	9194.7	12.6397	51.8371	12.6036	53.0957	16.2683	47.1482	17.1431	44.6374	23.0295	44.9578	23.6532	45.6406	19.1956	47.0771	16.6276	47.7402	15.321	47.7174	15.7025	47.436	12.8894	46.1685	14.5496	45.0931	16.7743	46.791	15.9355	47.4768	14.4731	45.7578	14.2638	43.8957	14.093	45.7316	13.8109	46.8889	12.3899	46.7046	14.0988	47.5931	14.8405	48.2617	13.1234	46.4092	12.5939	44.8968
5410000	-14463	2	8747.21	6.18992	42.9964	9.99917	44.7112	12.1219	46.965	14.1635	44.3077	15.5878	44.385	15.5287	44.4291	15.637	46.0361	12.2059	45.8569	12.3098	45.5669	13.8019	45.919	14.2269	46.0782	13.0958	45.8745	14.3345	46.3194	14.4077	46.2702	10.6625	46.542	12.1015	45.7095	12.1626	44.6859	9.8412	45.6041	9.90783	47.6972	10.8038	46.5446	10.5537	48.4569	13.2015	46.9643	12.5833	46.0092
5420000	-14392.4	2	8288.87	16.0798	49.7449	15.165	49.0792	12.2792	47.1952	17.8708	45.0827	18.2696	44.3144	16.36	45.7165	16.8721	46.308	15.9842	45.9018	15.756	46.4881	14.8159	46.8937	13.3198	46.4125	16.5987	45.7007	14.0599	46.8294	14.9819	47.6836	12.2477	46.2424	12.6599	45.8078	11.7905	47.4381	15.7719	45.8141	17.0479	46.963	16.9396	46.7354	11.765	49.476	13.6898	47.2264	13.9074	47.2445
5430000	-14396.7	2	8118.17	5.21003	46.8634	2.71522	47.5132	9.40088	47.0133	13.2849	44.2778	17.4099	42.0119	16.1312	42.0539	15.001	45.0597	13.0165	46.8482	13.1098	46.0116	12.7059	46.0329	14.6908	47.8203	18.0394	47.7092	13.5614	46.4472	13.3416	45.459	15.1177	46.0036	13.9879	45.0156	11.6586	46.2957	14.7839	46.0441	15.5269	44.5884	14.4504	44.2093	13.2933	47.1779	13.1671	47.4475	14.5064	46.4208
5440000	-14411.8	2	8201.2	12.5678	49.5882	14.9674	49.7161	13.1426	45.0043	18.2196	44.361	21.2686	42.6925	20.4994	44.8708	15.4432	44.4513	12.5188	45.1537	12.2839	44.3609	11.9932	43.9524	10.3773	43.9431	15.2055	45.26	12.3678	44.524	11.6525	43.5996	12.3009	45.585	10.6389	45.6106	9.55824	47.4692	12.7957	45.3269	13.3788	47.457	12.9703	47.2082	13.9505	49.4207	13.1064	45.9125	13.6733	45.5638
5450000	-14391.9	2	8053.96	7.77436	50.5252	8.33832	48.3263	9.57265	46.9223	15.1308	44.6598	18.0176	44.609	16.0649	43.5497	13.7177	44.2502	14.7701	44.5577	14.5744	43.392	15.5688	43.4321	17.285	42.828	18.7186	45.5397	14.5224	43.9937	15.1551	46.3451	13.8511	46.5836	12.6451	47.5318	14.9179	45.1937	11.7597	46.3722	12.0424	46.4058	11.7412	45.6674	12.4397	47.644	13.2021	46.9123	12.0725	46.4834
5460000	-14414.5	2	8557.64	5.6682	44.5748	5.52129	46.1951	5.48856	46.7762	9.19847	44.938	16.6344	45.99	17.3581	46.5955	16.4058	46.1662	13.6872	45.8983	12.727	46.0605	12.9912	46.1779	14.9358	44.5299	14.1889	44.0298	12.6358	46.5908	14.4138	47.5441	12.0276	48.0159	13.5364	45.8163	13.644	45.5346	12.078	46.5307	12.2426	46.3691	12.7606	44.3746	11.7085	48.9696	12.371	47.5104	13.3108	44.4553
5470000	-14389.5	2	8423.41	8.49155	48.4499	7.3478	49.1169	8.66223	49.7334	15.3186	47.0741	16.6439	47.449	17.972	47.8329	17.7192	47.9934	15.0968	46.9355	16.204	47.3856	14.9276	47.8271	14.6206	47.6592	15.1985	44.9469	15.4673	47.1131	17.286	46.1045	17.9965	44.7917	14.8783	44.8274	13.9049	45.4622	13.2047	47.7976	11.2367	47.0693	11.725	46.9109	10.2753	46.2891	11.4953	46.8985	11.553	46.8548
5480000	-14412.3	2	8692.22	9.17769	46.935	6.72943	47.6509	8.07893	46.4757	12.7367	46.5002	17.3151	45.5211	17.4	43.9907	14.5602	44.6424	12.7777	45.0715	12.7866	46.346	13.9025	46.2286	15.4606	49.0767	13.5633	46.8677	15.1891	47.7059	14.9928	46.6717	15.7884	46.7781	13.828	46.0162	14.5665	45.2814	12.0925	45.2026	8.53957	45.1447	8.72586	46.0547	8.65139	44.3269	13.3942	46.3178	12.0507	46.5539
5490000	-14465.7	2	9048.31	5.22997	49.6968	3.57087	49.6438	7.97691	44.4016	15.5695	47.2561	18.7653	43.993	17.8611	44.5091	16.872	45.5751	14.073	46.3473	15.8378	47.9172	15.6186	47.368	14.6508	46.8475	15.5035	43.7907	14.9559	49.983	14.2603	49.3819	14.7937	47.5641	14.8997	45.6538	12.6863	47.4613	15.1972	47.1732	13.5687	46.832	12.0757	46.6304	13.2773	46.5984	13.4293	47.345	12.5224	45.2902
5500000	-14432.1	2	9040.94	6.6705	54.008	9.34831	51.4347	11.915	46.8757	15.9554	43.9037	21.8735	45.0485	22.4246	45.3299	16.7941	46.2479	14.364	46.4819	12.8251	45.7429	13.441	46.0432	12.8253	44.7909	13.647	46.5695	12.0754	45.3049	12.2517	44.622	15.9863	44.8092	14.2026	45.5573	14.1967	43.6024	13.1242	48.1321	15.7579	47.3067	16.1238	45.2871	18.6951	48.0955	13.5987	48.2597	15.3371	46.2126
5510000	-14455.6	2	8846.48	3.23171	48.9165	-2.14323	49.0235	2.75997	46.0498	14.9838	46.5121	17.9637	46.1445	18.5336	44.513	16.9665	45.9324	14.4703	46.1683	11.683	44.94	12.4618	45.3183	11.3167	44.2935	13.346	47.8479	11.9039	45.0781	15.2707	44.3009	13.8365	46.07	12.9249	45.8985	17.0437	46.0888	14.9995	45.2304	14.0503	46.4667	14.8085	47.3635	14.8304	47.949	13.4015	46.5527	15.4069	48.1613
5520000	-14453.7	2	8207.41	3.31772	45.7062	5.63053	46.0183	8.4207	45.4061	17.7425	45.2295	18.224	46.9109	19.4914	43.5779	15.7086	44.323	14.9278	45.3426	17.3536	45.0403	18.1667	45.1206	17.3566	44.6854	15.7597	44.751	17.185	46.5712	17.6959	48.5959	15.4639	48.263	12.4019	46.5033	14.8503	46.0271	14.8047	45.4927	12.2036	45.9964	11.8191	46.1474	11.4752	44.6834	12.2472	47.4288	12.1741	44.8787
5530000	-14444.9	2	8450.8	11.1211	52.5257	9.8597	51.6812	8.65719	47.1915	17.1373	45.8778	15.5976	46.854	18.6974	45.8405	16.5878	47.5156	14.3093	46.9461	14.2463	47.2583	16.055	47.7644	15.0493	47.6526	14.8462	44.7892	14.6602	47.0648	13.0664	46.7013	11.4486	44.6068	11.8655	46.4455	15.3964	45.8672	11.8415	47.7346	14.115	47.8917	13.9731	48.9995	11.5459	48.2457	12.2614	47.1523	14.0579	48.6225
5540000	-14446.9	2	8402.8	7.69654	48.4335	8.54262	46.1804	8.15478	46.1624	16.478	47.4752	22.2778	42.8097	18.5855	43.19	16.01	44.4354	13.4511	46.205	14.1598	44.9221	14.47	44.9904	15.1329	44.3502	13.9965	46.0874	12.4274	46.2465	13.3981	45.4339	15.7297	45.9543	12.4642	45.7733	13.2149	45.8291	14.8348	46.7185	15.3919	48.2371	13.66	49.1664	15.8754	48.4263	13.4699	47.287	11.5202	49.7845
5550000	-14416.3	2	8129.82	4.68274	48.0805	2.3753	50.0322	5.62631	49.5311	16.1648	48.675	15.5303	45.8233	16.2114	46.9078	12.4729	47.8228	12.7529	46.8042	14.2862	47.0496	14.5646	46.9162	15.5611	46.8586	13.4366	45.7144	13.6873	47.6939	13.6266	47.5434	15.1314	47.3917	15.1169	45.4985	14.2504	45.7716	14.2524	46.9763	13.7468	46.6543	13.0551	47.5923	13.7478	48.2931	13.1132	47.3033	11.8257	45.7964
5560000	-14408	2	8443.62	3.23356	49.1746	2.78514	48.4499	7.62139	46.0086	14.5831	44.095	18.869	43.4464	19.484	44.8346	17.2674	46.2387	14.1829	45.8203	14.5111	44.6981	13.1553	45.0487	13.5304	44.4986	16.4182	47.4406	15.2139	44.7242	14.7908	46.4516	12.6943	46.0382	13.0385	44.9484	13.0054	45.7744	13.5314	47.5417	14.3572	46.6596	11.3047	47.2439	9.71558	45.9047	12.9898	46.8665	12.837	44.7711
5570000	-14423.1	2	8525.86	7.13078	47.5564	7.89417	46.587	13.4008	48.1206	16.14	46.6297	18.6743	44.4675	18.4438	43.0211	18.4846	43.716	15.3523	43.2998	16.5066	44.1932	15.7549	44.0352	12.8042	45.7797	14.2533	46.3348	18.8704	45.1726	18.691	45.4742	15.447	45.3394	13.5768	44.931	11.4541	45.7453	14.5816	44.4142	13.6211	43.8872	13.2906	45.0781	11.4844	47.071	12.9774	47.0916	15.562	44.9948
5580000	-14414	2	8737.6	-3.87083	52.5225	-1.83691	52.2624	12.9837	49.6941	18.9554	48.8696	18.9536	46.1615	16.167	45.4068	13.4657	46.4331	13.7019	45.9735	15.8822	45.6563	16.4843	45.0895	13.4901	46.1708	16.1073	45.1939	17.1784	47.571	15.7606	47.6904	13.8838	47.6246	13.121	46.9799	15.5068	46.3692	14.2223	46.8373	12.6537	46.3601	13.367	47.0932	12.0812	46.7958	13.3851	46.4206	14.1228	45.8583
5590000	-14386.6	2	7900.06	2.42304	53.5753	6.98496	53.0031	8.60773	49.7457	11.5671	46.0188	17.0656	45.7885	19.1498	44.0555	17.0345	45.4638	13.8028	46.0927	16.8287	44.3974	18.0997	44.3734	16.5266	44.5131	15.374	47.5607	15.0207	45.0448	15.813	46.2899	16.0018	45.4933	14.9708	46.8288	14.5458	46.4129	13.7247	47.309	11.4099	47.0268	12.2809	47.7205	12.2506	47.0267	13.5025	46.9734	14.8348	48.6923
5600000	-14440.2	2	8447.81	15.7709	57.1596	14.7856	54.8601	9.60286	48.6067	16.4172	47.7646	21.6247	48.9539	19.3838	46.9987	16.7276	48.3815	17.6595	47.7597	17.7091	45.3744	16.7491	45.0224	16.6309	47.3563	15.3489	47.3261	16.855	46.8859	14.9837	44.3205	15.1878	46.3588	14.0475	46.6498	12.0593	45.5245	14.4464	46.7691	13.2132	47.8236	11.4146	46.411	13.4588	44.7621	12.7574	47.7199	8.93808	48.0333
5610000	-14398.6	2	7942.02	0.288444	47.5542	1.27929	49.2137	10.9912	48.0898	21.1358	47.9612	18.9042	48.2436	15.474	45.9326	14.8465	44.0983	15.8001	45.2836	16.1201	44.7927	16.9687	46.3243	16.9266	48.2603	13.7031	47.5241	17.6416	44.2638	17.2258	44.8532	13.9876	44.9888	13.0575	46.244	12.1602	43.9802	16.497	45.2692	15.0776	44.2153	15.7163	44.0079	16.0561	44.9305	12.7857	46.4398	15.6679	45.5031
5620000	-14409.2	2	8153.1	9.14984	46.0845	10.0297	45.0388	13.0852	43.1849	21.8414	46.1298	20.7629	47.3973	22.7873	48.3338	20.7506	47.1902	16.6292	46.2467	16.035	46.8267	15.2825	47.326	14.0871	46.279	14.7207	44.0475	13.9885	46.374	14.3438	47.6603	12.8148	46.7163	11.8545	45.9659	15.5455	45.7882	17.4185	46.1331	18.5462	47.6811	18.3185	47.3269	15.31	45.7579	13.1535	46.6271	16.064	46.9527
5630000	-14437.3	2	8456.74	13.0564	45.1599	13.9515	43.3289	14.6614	45.5224	17.0111	45.2012	16.7985	46.7668	18.4926	44.9909	18.0077	45.2482	14.5117	46.2669	16.7206	44.9191	17.494	45.1645	16.0806	44.8875	14.5289	44.3569	15.2248	44.8	14.695	44.8329	12.91	44.8154	13.1656	44.4333	15.547	45.9835	11.7307	47.3084	11.8667	47.9589	11.3901	47.8355	10.2649	47.7592	14.0843	47.4074	14.3701	47.9924
5640000	-14377.2	2	8456.53	11.9064	47.8622	8.29775	48.7261	10.1851	46.1332	17.7571	45.8267	17.5465	45.1112	16.4567	47.1385	12.4757	46.2519	13.1939	46.0793	13.2421	45.0839	15.5052	45.477	16.6304	45.3642	18.0881	45.9992	13.4888	44.9455	11.7486	45.8867	15.7722	46.3281	16.2983	46.775	10.3042	46.5966	12.9673	46.3415	12.9405	45.1677	13.5663	45.3038	15.3677	46.6507	13.2077	46.952	14.193	44.8725
5650000	-14484.2	2	8486.97	8.87912	52.1619	4.61057	51.9647	8.37382	49.6599	20.2986	49.5738	20.0352	46.7284	16.0619	45.0469	14.7098	45.5683	13.6434	46.1396	15.9978	48.4207	13.6585	48.124	11.8539	46.7692	14.5422	48.4685	12.1738	47.8298	13.3563	46.9515	12.8674	46.0389	12.4893	45.3664	16.6488	46.0398	12.3413	44.7411	12.4764	45.361	11.0952	46.8997	11.5457	46.3669	12.1592	47.2833	13.0902	45.6964
5660000	-14405.4	2	8524.05	3.18674	49.1317	5.6731	49.7381	11.8164	47.656	16.7817	48.2865	18.6464	44.7553	19.2608	43.7319	14.4022	45.8818	12.8433	46.3516	13.3048	46.9999	14.2824	47.2716	14.7408	48.0326	12.6504	45.349	12.0629	47.5758	13.2503	46.5896	12.0278	46.7048	13.5963	46.1695	13.0159	45.6326	10.3148	46.5666	10.9502	47.2067	11.6191	47.1376	16.4238	48.2053	14.2846	47.2574	15.0387	46.109
5670000	-14456.6	2	8627.28	16.1908	50.1964	13.3426	49.9494	11.2507	48.01	19.8769	48.2166	18.5839	43.9004	17.8687	45.922	16.5137	45.5239	15.6233	45.5321	15.3955	46.0922	15.9077	45.3603	17.2581	46.1969	14.8237	45.9036	15.8276	45.7058	15.3251	46.4809	13.5884	45.1799	12.8659	44.3925	16.0524	45.441	15.49	45.4894	11.1065	44.1785	12.3713	44.4891	13.4484	44.6246	12.6504	46.3501	11.4968	44.3541
5680000	-14445.5	2	8140.9	7.98124	45.2886	11.1299	48.1442	10.6162	48.6257	17.0721	46.0439	18.2749	47.1287	16.3246	46.2859	15.4779	46.0077	14.7121	45.793	13.7127	46.2593	14.6769	46.7337	13.0239	47.1795	16.2554	47.7708	12.9923	47.2985	14.2278	48.2948	12.925	47.1307	12.41	46.5568	10.9286	46.7666	13.0383	45.5265	14.2321	47.625	14.485	47.2798	10.8085	48.7746	13.4755	46.751	12.6142	48.1986
5690000	-14460.2	2	8523.33	6.56114	49.1211	7.35849	47.4736	13.5342	42.197	15.1119	45.0087	21.6039	44.3547	21.6002	42.5388	14.1799	45.2844	13.5363	45.9235	14.1158	45.9108	14.3558	45.5946	17.9411	46.5879	16.343	46.9609	15.3667	47.1457	14.9212	46.6745	11.2285	46.3009	12.1633	44.967	16.6176	45.6585	15.7272	46.008	15.7835	45.4468	14.6101	45.7742	11.0833	45.0663	14.6865	46.1939	13.7648	47.4608
5700000	-14346.2	2	7575.6	5.40097	48.5935	2.07193	48.6035	6.67975	46.4317	14.2172	45.5591	14.6006	43.5328	17.0363	43.3567	19.3141	43.8327	17.8797	44.8862	15.1133	45.902	15.3168	45.7433	16.1369	44.4309	14.4781	46.9212	13.7423	46.3339	13.6671	46.7924	13.57	46.2664	12.7765	44.462	14.6232	45.9945	16.1199	46.9926	15.1297	46.319	14.5685	47.3897	12.4359	47.5366	13.404	46.8648	14.6646	48.1137
5710000	-14408.4	2	8005.8	15.1288	46.2391	14.3282	45.2192	12.976	48.8228	21.3305	47.5835	20.3978	45.3673	15.8327	44.3749	14.3287	45.2736	12.1819	46.3584	10.4738	46.3698	11.1752	46.0271	12.2914	47.6114	15.0217	45.6996	11.9359	45.9913	13.3061	47.0371	14.0588	46.8052	14.246	45.0701	14.3565	44.9695	13.8013	46.0459	11.9583	46.0236	11.4403	45.8219	11.5607	44.9413	12.8529	47.5877	13.5495	47.8959
5720000	-14449.3	2	8141.94	5.19779	47.4526	5.20257	47.8175	8.42953	46.4716	21.2613	44.1787	15.9033	47.5081	14.8109	45.8987	16.0232	47.0147	13.7083	47.2411	13.9185	46.3345	14.3125	46.8133	17.5039	44.2202	16.8181	44.1639	13.6288	47.1395	12.6414	47.2513	12.8742	46.234	10.9003	46.8095	15.0157	45.6906	13.9175	46.5812	11.7403	47.3939	11.4976	47.1959	15.321	47.7318	12.4548	46.8475	13.0792	47.2152
5730000	-14441.1	2	8799.52	0.786171	46.363	-0.728891	46.6348	6.57175	48.2519	14.5733	46.2917	18.7058	44.0028	19.5046	42.8855	16.02	44.0013	15.2978	44.6025	13.6292	45.1675	13.5678	44.1675	15.717	43.7842	16.5844	46.0206	15.0279	43.1641	15.2603	44.3933	14.0109	44.7674	12.577	44.1196	11.6546	45.9349	13.3605	44.9734	13.067	45.458	15.3486	46.7748	14.1847	45.9308	12.8126	47.1233	14.2663	46.1001
5740000	-14413.9	2	8157.34	8.39174	47.7578	7.83461	46.5978	6.72868	43.9189	13.2503	43.303	13.7973	45.0012	14.222	43.8087	10.6058	45.1578	11.0412	46.7015	13.3082	44.5146	12.4672	45.2405	15.2704	46.0818	17.6076	45.4029	12.7835	45.5031	12.7255	45.2444	12.8308	45.2965	10.4987	45.4456	11.7245	45.3978	13.6277	46.5075	13.4266	47.3605	14.2492	47.7122	14.6168	46.578	12.8132	47.5689	13.2266	48.2626
5750000	-14364.2	2	7952.13	3.95967	46.1736	6.94977	47.2678	11.2474	45.2916	19.2722	45.4028	19.1847	46.8914	18.4142	45.5651	17.0124	45.7909	16.758	47.1441	16.6281	47.8055	17.7119	47.6615	16.6936	46.308	17.7091	46.7797	15.6946	46.7721	12.1826	47.6062	11.689	45.0682	13.1763	44.9023	15.1802	45.7835	14.0727	47.0659	14.9819	47.9704	14.1293	47.4245	13.8535	48.4518	12.7945	47.0443	14.4686	48.5161
5760000	-14393.3	2	7646.25	8.02021	47.2794	8.69661	50.2041	10.2756	46.7021	16.5347	44.7597	17.6665	44.3015	17.6008	45.5805	18.0081	45.658	14.4219	47.2495	14.6123	46.0188	14.3804	46.3539	12.3985	47.1115	12.1102	46.7893	13.2031	46.4496	12.4247	46.1142	11.6618	47.6947	14.5492	47.4941	11.8989	45.1029	15.4378	47.3619	14.2049	46.6696	14.2247	47.1364	13.6359	46.1059	12.6425	47.2322	13.6402	46.8504
5770000	-14397.3	2	8325.02	8.59858	43.9896	8.55257	43.3895	13.2399	45.6463	23.0831	43.5636	20.6746	47.2808	19.494	44.5953	17.5806	45.2989	16.8988	46.1688	18.3363	46.3013	16.5403	45.67	14.767	44.0308	15.4766	44.9967	15.0903	45.7105	14.8355	46.3854	14.5518	43.7692	13.0502	43.2024	15.9961	48.3077	14.6078	46.731	15.8901	47.2815	17.2357	48.0535	13.2199	46.762	13.2094	47.3982	12.5255	46.4171
5780000	-14436.4	2	8325.89	19.2001	46.3187	16.1201	46.4	10.993	44.1276	15.3916	45.0635	17.3544	48.8048	15.7178	47.0164	14.6062	45.3004	14.1351	46.564	15.1767	46.0746	15.3363	45.7784	15.1183	46.3983	14.5006	45.859	13.7152	47.9987	13.4757	46.5048	14.8954	48.0936	11.8716	46.6342	13.3451	46.8376	14.8727	45.6057	15.2022	45.4308	14.9342	47.0637	14.5131	47.757	14.5312	47.0575	16.2489	46.6102
5790000	-14453.4	2	8740.26	16.9939	50.1864	13.3345	50.835	11.8493	44.0082	17.5498	47.699	18.8535	44.7925	18.8372	43.8116	14.6286	43.3589	12.2424	42.8477	14.0694	46.4304	13.2617	46.6991	13.9956	45.9626	16.2942	45.6197	13.0149	47.2191	12.2924	46.5538	14.9056	47.0668	10.2898	46.1619	12.7472	46.1652	11.0301	43.2414	12.9272	44.5701	11.8493	45.9583	14.4954	46.3645	13.6948	47.4365	11.8963	45.0286
5800000	-14405.7	2	8201.44	7.15297	44.986	6.4117	42.9691	13.2472	48.191	17.4047	48.0775	18.3481	46.1752	15.7854	46.0626	14.6735	45.6499	15.9276	44.6806	16.4088	45.5767	16.5338	45.2344	15.0844	46.8589	15.6794	45.1275	12.4306	45.6153	11.6107	45.0763	13.2221	44.8101	13.2682	45.7863	14.7817	45.0536	15.1136	45.2547	14.9993	46.2983	13.0051	46.532	11.7167	47.4638	12.3593	47.2233	12.7675	46.3391
5810000	-14375.9	2	7564.67	11.8304	48.4391	10.5995	48.018	9.66328	49.7245	18.4889	47.9525	22.0159	46.4727	21.9186	42.7571	16.037	45.8337	16.0816	45.4946	14.266	45.2017	14.6738	45.2099	16.4559	45.8129	15.28	46.2053	14.0782	45.4693	12.7919	46.2233	11.8038	44.9152	12.6257	45.1168	13.693	45.654	15.1156	46.2234	15.3224	47.5387	15.8875	47.1227	13.6471	47.6371	13.9269	46.8008	16.4458	46.5991
5820000	-14454.4	2	8740.08	10.4578	48.3616	9.47477	47.696	13.035	45.3277	18.4482	47.0205	18.2068	46.6981	18.1029	47.2403	17.449	46.146	14.4689	47.0009	15.3902	47.0431	16.6154	46.4542	14.8397	47.025	17.7758	45.8533	16.5516	46.628	15.1524	47.6023	11.561	47.7873	13.097	45.7046	14.1882	47.4333	10.8877	47.155	13.1876	47.4235	11.5836	47.3657	14.4188	47.2213	13.081	46.8799	16.4194	46.4476
5830000	-14387.6	2	7944.11	0.887645	44.6955	2.03489	46.0154	10.4538	47.0892	18.3009	45.8752	18.195	46.1403	15.6623	44.5836	15.3361	44.9348	15.9124	44.8106	15.3476	45.2117	14.6325	45.9831	14.6374	47.1466	13.2728	45.6215	16.8028	45.4016	16.9683	45.4992	16.4334	45.5714	13.4296	45.319	16.053	45.3631	14.4787	45.7646	15.4403	46.4733	14.8971	47.4261	15.0765	45.7677	12.616	46.9171	12.9106	47.1354
5840000	-14447.4	2	8859.93	3.24564	48.963	1.9785	49.8244	7.90453	48.3624	13.2404	47.3261	18.1135	43.0484	16.8679	42.5517	16.6459	44.8033	15.7801	45.7189	16.3199	44.937	16.2371	45.4051	17.2974	42.8286	14.9318	47.2116	13.2078	44.699	11.5524	44.085	10.8638	42.9557	12.7614	45.3654	13.5405	45.8512	14.235	45.4819	13.6222	47.8408	11.7421	46.7109	14.0337	45.7206	12.3033	47.2704	13.7816	46.1222
5850000	-14403.7	2	7979.93	12.5055	46.1931	9.87212	46.9619	12.3153	45.2616	12.8299	49.6125	19.7291	46.5755	20.206	46.3639	15.0701	46.02	14.0049	45.8324	13.7158	44.2588	13.8209	43.982	13.4204	46.0439	13.1512	46.2135	15.617	45.8887	13.9813	46.3994	14.0627	46.4839	13.7331	45.2897	12.6914	46.1811	14.047	45.8081	16.8856	47.0199	16.9286	47.0435	14.1155	47.088	13.9032	46.4565	16.8819	46.1855
5860000	-14389.4	2	8054.95	6.17412	43.7887	6.29348	44.7263	7.78554	46.9996	18.3565	44.6125	16.4329	44.2697	15.7439	43.3043	15.5872	44.1514	15.9694	44.6006	14.7396	45.5176	16.8776	44.9468	14.8891	47.2965	16.0394	45.9731	15.0158	45.0418	15.2133	45.6801	14.6557	48.0994	14.642	46.3022	15.6344	46.5348	15.2073	44.8807	14.5919	46.9555	14.4064	45.853	11.6104	46.5205	13.7156	47.1829	16.2982	44.8439
5870000	-14389	2	8236.54	9.4673	49.6186	10.4516	49.536	14.4678	45.0349	21.5203	41.6682	17.9216	43.1832	14.1461	43.6804	14.9748	44.7543	13.0539	45.4981	13.7769	46.6059	12.6548	46.6292	13.5355	44.1559	16.15	47.2853	13.587	46.2519	13.0783	44.242	11.6039	44.0163	15.4613	45.4658	13.8182	46.743	13.0769	44.6675	12.6936	45.4039	12.378	45.8929	12.2991	48.3596	11.8355	46.6072	14.2075	45.2692
5880000	-14453.6	2	8762.93	14.3158	46.9411	12.7233	49.8062	10.9889	45.6507	15.6329	46.97	14.7462	46.6736	12.9079	46.0948	15.2547	46.1712	13.5756	48.5459	10.9821	46.7001	11.0211	47.4009	14.7016	46.9806	14.1054	46.0406	13.7807	47.2033	14.4738	46.7382	12.0673	47.6637	13.1402	47.3273	16.2139	45.9267	12.2658	48.3954	12.1516	47.4169	13.8895	47.192	13.2131	47.1924	14.0313	46.7163	14.5444	46.8933
5890000	-14388.2	2	7823.11	10.718	43.9505	11.6976	44.7411	12.6613	44.7934	20.397	47.7789	21.1275	47.4634	18.6215	47.0815	17.2931	46.8371	15.1677	45.9126	13.6164	45.5524	14.9489	46.1216	17.8396	47.6418	16.2262	45.1188	11.373	47.2127	11.9864	47.6937	13.9623	47.7189	14.8119	45.8188	16.0329	46.2974	13.797	46.2337	15.0487	45.757	14.8628	46.353	16.1333	47.2305	13.1291	47.3156	16.0697	47.9729
5900000	-14423.3	2	8389.13	1.9366	50.7409	5.95504	50.3608	7.73311	48.5988	8.78317	51.5346	17.0965	48.4649	16.4456	44.5135	15.9389	44.9437	13.3858	45.6251	15.8588	48.1206	16.4224	47.4246	15.4112	47.0074	16.5313	47.0515	17.3153	47.8779	18.1057	47.371	14.4525	46.7195	13.7095	46.3281	14.5294	47.5319	12.7452	47.3892	13.2103	47.2732	14.0349	49.1389	13.7668	47.898	13.4381	47.1871	12.4922	49.5469
5910000	-14441.8	2	8550.54	14.5368	44.8175	9.68791	47.5237	10.6341	47.0539	17.443	47.0795	18.5697	45.8629	16.1503	45.8019	15.9835	45.2416	14.8446	44.1351	14.4157	45.3365	13.8197	46.0091	14.7328	45.7071	13.0305	45.4532	14.3023	45.1041	15.3949	45.0415	15.814	46.5773	14.2721	45.2321	15.1763	44.7369	12.6833	46.0169	11.3076	45.762	13.5066	46.7636	16.2348	47.6156	13.5497	47.9133	13.6375	48.3441
5920000	-14451	2	8638.22	7.14468	45.7996	9.42784	46.9998	11.6489	47.7458	13.7838	47.0682	14.9983	43.9283	18.59	44.0558	17.7717	44.7624	15.5478	45.4988	14.7792	47.0377	13.8453	47.6121	14.3415	48.4152	17.0807	46.1365	17.4734	46.9532	15.5805	48.3802	14.9121	47.2938	14.4221	46.8448	16.9181	46.8289	15.5917	47.0432	11.567	47.1913	12.6857	46.7444	12.4414	46.1347	13.4656	46.5216	13.6325	47.5402
5930000	-14459.3	2	8264.36	7.14073	42.2588	4.21293	43.8937	9.06684	45.3835	16.3123	47.2511	18.3063	47.1938	16.9089	45.2951	17.6418	44.9846	13.8288	47.1195	16.4248	47.6968	16.5435	47.3249	17.0564	48.5478	15.9195	46.7488	15.1344	45.616	14.0298	45.7688	12.0786	47.5694	12.6871	45.8362	14.3319	45.8185	14.7467	46.4026	13.2406	46.2908	12.6204	47.3518	11.3599	49.1637	13.6715	46.6752	12.8761	45.509
5940000	-14422.9	2	8380.27	7.57029	48.3445	7.49644	48.5027	9.79236	50.2192	14.8757	48.8097	15.672	44.8254	18.0429	45.6893	14.9385	44.6958	14.701	44.9226	15.0742	44.8123	15.2867	45.0689	14.6187	44.3515	16.0826	44.9314	14.1999	44.2858	10.464	45.8433	14.0034	46.7211	12.9166	46.8017	13.1524	46.5232	12.5296	45.4452	11.9409	45.0687	11.6756	45.2569	8.07974	46.1975	11.1533	46.5904	10.0626	45.753
5950000	-14418.6	2	8270.98	7.71474	48.9844	9.33943	46.4868	9.89294	45.4345	19.2145	46.0169	21.0473	44.9358	19.2623	44.1035	13.1668	45.2485	12.8757	45.5322	15.2452	47.4337	15.5234	46.6533	14.9895	45.3804	16.9152	45.6544	12.1632	47.674	12.9948	47.9988	14.4579	45.7387	14.4555	42.7771	10.8648	45.3525	13.8424	44.8678	12.4266	46.223	12.8407	46.3093	10.3949	48.2516	12.6497	47.8902	12.2276	46.8718
5960000	-14469.7	2	9200.31	10.0091	45.199	7.36502	45.3229	9.45356	46.9599	15.966	46.2352	20.2277	46.0352	16.8368	46.2893	15.8942	46.0587	15.1963	46.7359	13.178	46.8498	12.9889	45.4382	12.308	46.3477	11.7447	47.636	15.0375	46.1023	14.3266	45.2795	10.8142	45.689	14.5307	44.5482	16.6065	47.897	14.7938	46.1982	14.621	45.7148	15.6707	46.3104	13.5811	47.6485	13.4387	47.3641	15.1259	45.6017
5970000	-14451.5	2	8892.91	11.9665	50.6654	9.41222	50.648	8.70635	46.9175	17.5072	48.3999	19.0145	44.6025	17.9852	43.9031	16.4607	47.1154	16.3882	46.9595	16.058	47.6158	16.1314	47.5609	17.4294	45.2748	16.2907	45.1285	15.8533	46.2623	13.1586	47.5373	15.2767	47.5451	13.0351	47.8155	13.7721	45.1689	16.1294	46.3022	13.5463	47.5688	14.2481	46.5364	11.908	45.4794	12.2446	45.4572	16.4668	47.4075
5980000	-14445.2	2	8379.73	5.35682	51.3936	4.3868	50.7411	5.7957	48.1865	16.9912	48.7777	22.7921	46.1631	21.4162	45.8335	17.4708	47.5621	14.1052	47.0557	15.3748	47.5503	17.3957	46.8399	15.3018	47.2315	17.1006	46.7517	15.8553	46.4757	14.6021	47.7006	12.5697	47.1173	11.3514	46.5547	14.5232	46.7137	15.2881	45.7783	13.0869	46.4447	13.5151	45.9946	12.8449	44.9181	12.3061	47.436	10.9438	44.8733
5990000	-14379	2	8015.58	2.99854	44.7339	6.14503	47.4204	7.69565	49.4671	16.9892	45.0043	16.4005	44.2936	15.7987	44.7147	17.1657	44.7971	15.8271	46.7996	14.8133	46.7701	14.9273	47.0561	12.8029	46.5785	12.3714	45.247	13.8474	47.157	13.3897	48.2086	13.9303	44.3287	12.8144	45.1334	12.92	48.4692	15.4604	46.4052	14.5898	46.7971	13.9651	46.6516	17.5872	46.6657	12.6749	47.1666	13.9155	47.119
6000000	-14449.3	2	8520.47	0.227581	51.5662	5.19733	50.7433	6.78192	49.8812	17.4348	46.4293	19.8191	45.2025	19.8085	44.7545	17.091	45.4341	14.8509	44.1957	14.7782	44.4642	14.9153	44.8664	16.6047	46.1674	16.651	44.8006	16.3919	45.3201	16.9803	46.1331	14.2179	46.9456	15.3795	46.0171	18.0495	46.8532	12.0292	45.4772	13.0214	46.2309	11.0248	45.3659	14.505	44.1382	13.8116	46.5278	12.5476	44.4498
6010000	-14471.8	2	8325.46	6.55237	45.9011	6.35946	44.9347	9.27174	46.7925	14.1063	43.5396	17.4276	46.814	20.0396	44.2142	18.2161	45.2402	15.6474	44.7989	15.072	45.2708	14.4591	45.6475	14.6604	46.6461	11.684	47.1612	14.539	43.1135	12.9455	41.8605	9.84947	42.9298	11.6158	41.796	14.1258	45.9792	15.0566	45.5022	14.7723	46.2684	15.4298	47.1876	10.8876	49.6107	13.0976	47.1642	13.7389	46.3977
6020000	-14462.7	2	8837.8	9.32861	54.3001	6.5683	53.7638	10.2664	47.4329	17.7985	47.7137	17.9765	45.6075	16.2498	46.192	15.5381	46.7188	15.2558	46.0937	13.5782	44.2489	12.6539	44.8491	14.1867	44.8775	13.1367	45.6086	16.1475	43.2622	15.0675	44.4194	13.3025	45.4983	10.7006	45.557	14.5562	44.3913	16.0673	46.6385	15.3573	46.4378	14.6821	47.3502	13.4784	45.6748	12.906	47.402	11.5991	48.1768
6030000	-14397.4	2	8433.71	0.973043	45.8034	3.82275	45.9257	10.2559	47.3527	13.558	46.8135	18.2645	46.022	14.7584	46.5531	16.4104	46.9	15.0488	46.2597	15.3147	46.3766	16.1542	45.8463	17.775	44.0044	14.7111	44.9222	13.879	45.4937	15.4491	44.8342	14.2135	48.0614	10.8973	45.8763	14.703	45.1949	15.9921	46.4291	13.6721	46.8158	13.0616	45.9062	15.5723	43.9548	14.3776	46.9327	13.6049	45.7546
6040000	-14459.7	2	8769.94	3.50953	48.3874	6.13887	47.7484	11.2251	48.275	20.7616	46.5188	18.2844	42.5547	18.3482	42.4847	15.3184	44.0701	14.1809	45.3963	13.9452	45.8048	13.8314	45.6841	15.1025	45.1629	12.5365	46.8094	12.6012	47.3861	13.9352	46.9708	13.6099	48.4134	13.9236	46.7679	14.1142	46.8534	14.5511	47.4148	12.4988	46.5518	12.9402	45.4983	14.3773	46.7622	12.9313	46.9864	12.2029	44.3169
6050000	-14430.6	2	8151.55	2.47388	47.0771	2.92127	47.5375	4.55335	48.7577	12.6106	48.6895	16.6879	44.3519	17.284	45.1428	15.5438	45.9089	12.896	46.7055	14.146	46.4854	14.8549	45.234	17.1607	46.6404	17.3913	46.4701	11.7806	46.5425	12.2085	47.2662	13.0194	46.0212	12.7008	44.112	10.3174	45.2908	12.1286	45.8071	12.8874	44.7909	13.1154	45.942	13.4921	47.8425	12.8015	47.0226	14.6128	45.2628
6060000	-14462	2	8657.76	6.5993	47.8401	7.27627	49.5193	5.15923	49.5741	10.5159	46.4049	15.8826	44.0573	17.6245	42.7584	17.1339	43.8869	18.5201	44.7129	17.6886	46.4041	19.6524	46.8061	18.5081	47.6768	15.1224	45.2937	16.4955	46.4861	17.0763	46.4583	13.0998	45.9363	13.2264	46.5095	13.1956	46.7609	16.8783	44.4641	15.1674	43.8112	15.6396	44.5105	18.3181	46.7112	13.3848	46.7955	14.5778	46.3171
6070000	-14430.3	2	8176.4	4.53644	49.0956	9.19456	47.2218	13.3419	43.8026	19.3723	45.0178	16.4976	45.7252	13.933	46.1402	12.8545	46.3422	12.7823	45.3238	13.6464	45.6659	14.927	45.3316	14.7884	44.2968	15.9757	46.2377	15.5171	45.5197	15.5646	44.4776	16.6111	46.2628	13.5546	46.3848	11.828	46.1261	13.6414	44.1146	10.8155	44.9623	10.9184	46.3491	10.7683	46.2397	12.2178	46.9815	12.4776	47.4442
6080000	-14463.5	2	8698.5	8.07669	49.3528	6.3076	49.2079	9.352	44.4284	14.4383	42.7353	20.2813	43.8924	21.1437	45.4387	18.0583	45.8446	18.716	44.8866	16.2428	45.5746	15.2919	44.6214	15.5755	45.7197	15.6287	46.9467	16.6778	42.5103	15.3423	43.6928	12.6325	43.0703	14.2071	45.5691	14.5585	46.1274	17.0703	45.0527	16.8587	45.2553	16.2366	46.4658	16.1341	47.103	13.129	47.3211	16.9338	45.3821
6090000	-14417.2	2	8622.42	12.0491	47.2877	12.609	50.0079	11.2576	49.0959	12.9397	50.0675	16.8867	46.8343	18.1086	46.2325	16.4563	45.2592	15.5469	46.2504	16.0516	46.007	15.7899	45.2176	15.4253	45.8001	14.6484	47.236	15.6071	46.0661	13.8012	45.4023	11.8313	45.715	11.7019	45.4165	14.9718	45.7272	14.3183	46.9476	12.668	46.7572	13.6634	47.4289	11.0752	44.9972	13.4366	46.3646	14.8407	47.7923
6100000	-14323.5	2	7641.65	-0.330983	49.7851	3.36915	48.3166	6.92034	47.9054	14.6133	46.6411	16.0712	43.8224	16.325	43.326	13.6959	43.3666	14.1274	45.4748	15.7717	44.2418	16.3893	44.1556	15.6482	43.6509	16.8689	45.2462	13.9184	45.2976	14.439	45.2407	14.0284	46.7861	13.767	47.1791	12.534	45.0804	13.2625	46.4707	13.255	47.0016	12.9435	47.777	13.2767	45.9617	12.402	46.9921	13.2485	47.4147
6110000	-14383	2	8091.08	11.9212	52.6517	12.4743	51.3003	13.4127	47.8744	18.0824	44.5347	21.7872	44.988	18.926	44.3961	15.4593	45.0189	16.4521	45.9609	15.2104	46.3133	13.7341	46.1077	16.2467	44.5264	12.7522	46.4302	15.04	45.6104	16.4609	46.3971	12.0754	47.1227	12.2417	47.8472	14.9279	46.225	15.8175	46.2413	13.8109	46.464	12.4789	46.2658	10.887	44.9232	13.3679	47.1427	13.7225	46.769
6120000	-14409.2	2	8431.46	9.75837	47.5176	6.48575	46.8962	7.70357	44.2619	12.61	44.8037	10.3839	45.7988	13.092	44.6121	11.5931	44.1396	11.9768	46.0555	12.1257	46.5196	12.2864	46.7047	8.83553	46.3808	14.9976	46.5248	11.6745	45.6791	12.3344	45.6831	15.6611	46.4401	13.8705	45.4975	13.908	45.0796	12.8325	44.9358	12.5008	45.4769	11.6365	46.1981	10.9125	46.5694	12.1721	46.6448	12.3935	45.9926
6130000	-14401.2	2	8572.71	3.76181	49.0778	7.12634	49.7587	12.726	50.6576	18.8105	44.9827	17.6229	45.7765	17.6487	44.9856	15.5795	44.8913	14.9759	45.5233	16.1924	44.7978	16.8636	44.5626	16.8479	46.4593	14.382	44.9564	14.4574	45.588	16.3533	46.2364	13.1277	44.8992	11.8251	46.5677	14.0224	46.4715	13.4894	44.517	13.9812	45.746	14.9471	46.7672	14.3362	47.2073	12.5518	46.8748	14.5133	45.9218
6140000	-14406.3	2	8863.28	9.58794	51.171	6.05113	50.2703	8.27014	48.5933	16.5418	46.8887	17.7575	47.2664	16.8239	44.8799	15.0935	45.282	14.3523	45.5845	13.5542	45.6205	14.1831	46.0453	13.4685	48.2264	15.4625	47.5303	15.4479	46.151	14.1539	45.5679	14.3671	46.7171	12.3908	45.8763	13.1862	44.6496	13.6437	46.3969	14.1739	46.3642	14.9732	45.424	14.0787	46.8201	13.0511	46.8142	13.9488	45.3351
6150000	-14427	2	8231.24	12.947	52.5381	12.1822	50.1509	11.3125	47.6541	17.0539	46.1854	15.6195	46.269	18.1909	45.9321	16.0386	47.7504	14.4412	45.9748	14.6362	45.1262	13.8442	45.1507	14.9971	45.585	15.3653	44.8361	14.6184	47.5686	14.7717	47.1653	11.4354	45.4202	12.1338	45.7428	12.6004	46.2643	12.5466	45.7539	10.3899	46.548	11.1607	47.4279	9.91226	44.835	13.262	46.6235	9.77985	48.715
6160000	-14419.4	2	8439.83	8.25363	46.218	7.37439	47.6796	12.1913	43.9899	16.8203	42.4616	15.4837	44.748	17.129	45.1325	16.4362	44.7822	13.819	45.8952	16.0189	45.4652	15.8389	45.5172	13.4484	45.7785	14.2027	45.5936	15.4206	45.8747	13.5165	47.2059	16.138	47.041	14.3569	46.1539	13.5885	46.14	12.9486	47.0224	14.3354	47.362	15.0161	46.9888	14.8492	48.1333	12.7279	46.8267	18.6428	46.5204
6170000	-14414	2	8507.24	9.83943	42.3073	8.38865	45.9732	11.055	46.7614	16.9088	44.6669	14.7595	44.2842	16.1585	44.9567	13.9338	45.9129	12.7323	47.8018	13.2835	46.0589	12.2674	46.2722	13.4017	48.4168	15.4235	43.6715	12.0586	44.4326	14.9605	45.8077	15.4606	44.3856	13.9429	44.9702	13.6562	46.7728	12.6308	46.93	14.1652	47.3198	13.909	46.2203	10.9164	47.5259	12.8104	47.0717	13.5258	45.5109
6180000	-14439.3	2	8402.19	6.10497	52.5542	6.12716	50.0527	10.5539	49.116	15.1996	46.9662	19.4501	45.8085	18.9222	46.0019	17.8169	46.5448	17.1306	46.4672	16.2564	47.4955	16.4219	47.1122	19.3593	45.9113	16.672	44.7325	15.4463	47.2692	14.9355	47.8507	14.9153	48.0927	15.0575	47.6934	15.8968	43.8035	15.5092	46.2844	14.7891	45.0674	14.2127	46.9925	15.6018	47.825	13.5607	47.061	14.6357	47.482
6190000	-14426.4	2	8571.11	8.66064	43.3394	5.43938	45.4024	14.2409	46.4574	17.3831	47.3073	16.0362	46.5721	16.6256	45.5285	12.2911	44.8255	14.0077	45.9092	15.1571	45.6905	14.7207	45.691	12.1649	45.0575	12.2211	44.5936	13.437	46.5431	13.5748	46.465	15.1726	45.8205	13.7799	45.6468	12.4652	46.8267	12.083	46.1421	12.208	46.1329	12.8293	47.5855	16.269	47.6862	14.4065	46.8602	16.5669	47.8007
6200000	-14421.8	2	8523.25	5.9355	48.9149	2.88742	48.7214	13.8741	49.9039	19.8278	48.6786	21.4105	42.7122	18.8732	42.2656	16.4066	45.6059	15.9305	46.4128	15.0311	45.3112	14.1516	45.2382	13.5893	43.7366	13.7276	44.2315	11.0807	46.2841	11.6972	47.3951	11.8643	45.5231	12.9524	44.9797	11.8602	46.2393	14.0974	46.3736	14.3293	45.1778	15.8565	44.5934	16.7438	43.8681	12.5532	46.2114	16.1434	44.4582
6210000	-14429.6	2	8383.2	2.97052	51.3229	6.88598	51.7095	7.28263	48.4887	16.2391	47.2474	22.4459	47.4999	18.7449	47.2312	17.3576	46.0997	15.4861	47.1342	13.4495	46.9857	12.5562	47.889	13.8312	49.5433	17.3019	47.412	15.249	47.8364	15.1079	47.0707	15.7893	46.2182	13.5947	47.447	14.6856	48.3669	13.1599	46.8035	13.6931	46.6813	14.2191	45.9147	11.8429	47.7898	13.552	46.7298	12.2285	46.7598
6220000	-14431.1	2	8496.33	7.41305	54.6279	8.791	50.7651	13.6709	49.9818	18.5877	47.8482	18.6088	48.1426	16.982	47.3539	14.3005	46.7601	12.9478	46.552	17.4463	47.1471	16.9245	47.9936	18.4374	46.7336	13.1617	44.7463	15.6974	46.632	14.9544	47.354	13.1682	45.9281	13.7997	46.0012	14.6795	46.9413	12.9675	46.6843	11.6283	46.1966	11.9572	45.9153	14.4315	46.4833	13.9541	46.5595	13.8494	46.5881
6230000	-14438.1	2	8619.89	7.11522	47.7491	7.78188	50.1242	9.34091	49.3629	16.5771	45.0718	13.6092	46.327	17.0267	44.5936	15.3008	44.9491	13.7859	45.4081	15.7219	45.8253	17.3097	45.9846	17.3672	45.8529	14.2289	45.2037	14.1365	46.4787	16.9565	46.1445	18.023	45.9953	15.727	45.8472	12.6211	46.6726	12.8233	46.3834	12.2569	45.3646	11.9948	44.6641	13.7703	45.6843	12.6068	45.8059	13.0765	44.388
6240000	-14432.1	2	8556.71	10.9454	49.4911	10.0201	48.1327	8.43804	48.505	15.9911	49.2722	17.8523	47.2054	17.9992	46.0363	17.6611	46.7233	15.3012	47.6293	16.1646	47.6643	16.0448	47.6075	17.1336	48.4814	16.2672	46.5336	16.9876	46.4011	17.561	46.6689	14.9624	45.7959	12.0114	46.0244	15.3128	46.4116	16.9434	47.1565	15.9789	47.5533	16.7368	47.7961	14.7816	47.491	13.0499	46.9382	17.1472	46.6859
6250000	-14403.4	2	8425.36	9.57767	49.8977	10.6594	47.9955	10.3868	46.3773	15.3966	46.7306	15.8938	44.605	13.753	44.0398	15.3292	44.2031	12.9399	45.1008	12.0363	45.3838	12.9857	45.3818	15.0803	44.3325	14.8869	45.1298	12.9363	46.2958	11.3265	44.9978	13.0343	45.0279	14.4017	45.2863	15.2492	44.1457	10.961	46.1187	13.5554	47.205	12.7196	46.4449	14.9049	46.0546	14.4764	47.4395	12.5395	45.3026
6260000	-14384.3	2	7778.35	4.39159	49.4465	2.01793	52.7898	6.61142	47.9085	12.4452	46.196	16.535	42.5809	17.7011	44.1437	17.209	45.9084	16.5866	47.4286	16.1247	47.8833	16.9066	48.7164	16.4373	48.3359	17.2751	46.1445	16.4512	47.467	15.1428	47.4532	13.4419	46.4443	12.0789	45.0372	13.0624	45.408	13.2269	46.7708	10.9918	48.5081	10.6332	49.4317	7.06855	48.462	12.5658	47.3407	12.6724	47.3052
6270000	-14456.5	2	8569.61	6.80836	45.7807	6.66067	45.239	10.9143	44.2487	18.1312	46.1611	17.903	48.5686	20.2716	46.0135	17.0976	45.72	15.1363	44.63	14.5733	45.1209	14.7856	45.1171	14.8365	43.7609	15.2683	44.7109	14.1711	45.0599	13.6014	45.5364	13.8711	46.189	11.9276	44.659	15.2101	45.6002	15.2284	47.3054	14.5181	47.8168	14.0646	48.5362	15.61	47.413	13.725	46.5341	12.7595	46.2486
6280000	-14421.2	2	8351.14	6.00453	50.2555	7.26277	49.9382	11.2795	48.1492	17.9174	45.4041	18.2035	44.5335	17.4398	43.4226	14.5585	43.4148	13.1971	44.2125	13.948	44.2328	12.7275	43.466	13.211	45.1177	13.625	46.1	11.5287	46.0608	11.6072	45.3625	11.8805	46.9164	12.3998	46.3705	14.2485	46.665	16.7695	45.8295	15.5931	45.5127	14.4429	44.8323	15.3212	46.6566	13.8289	47.2411	14.0886	44.4191
6290000	-14455.9	2	8447.47	4.094	49.1705	3.83125	44.5321	11.0002	43.585	16.3924	42.4621	18.2758	43.7269	17.1019	43.6311	12.6972	44.7168	13.0086	44.6205	16.1832	45.2767	15.3886	45.8041	14.8782	47.6946	17.6733	46.1927	13.6952	46.558	13.3614	46.5675	11.3356	44.207	11.5955	45.4048	15.5719	47.5172	13.4044	44.7872	13.4391	46.0929	12.8505	46.1889	13.6659	46.6879	12.6642	46.7317	12.0792	46.8585
6300000	-14438.5	2	8612.74	12.1561	50.6752	6.46387	50.1645	8.41915	48.8909	17.5001	46.8287	16.5704	48.1225	19.2236	47.0558	14.8657	48.5141	13.8285	48.1528	12.6819	47.579	12.9986	47.0997	14.0312	48.8076	14.8702	44.7588	11.5804	46.411	13.7227	46.1503	13.5725	46.9703	13.1776	45.8071	13.7387	46.3041	13.578	47.5542	13.5388	46.8126	13.2365	46.7059	15.5033	45.4424	13.1811	45.945	14.9161	44.278
6310000	-14397.3	2	7903.51	8.67521	50.8272	6.67975	48.8451	8.86952	47.7952	15.8945	46.9071	17.0985	47.3528	18.3697	45.378	15.0579	46.7394	14.8519	46.8838	14.8923	46.5942	16.5647	47.2204	16.4284	45.3393	15.1052	45.1237	16.4353	44.5475	14.2871	45.5335	10.2434	45.5092	12.7443	45.6323	14.5158	46.109	10.8874	47.8537	10.4227	47.08	11.7363	46.9572	12.9593	46.7009	13.7584	48.0781	14.566	47.7866
6320000	-14447.9	2	8224.5	9.31817	44.2964	10.7181	44.6705	12.6485	45.7619	19.9183	44.306	16.4975	48.1669	16.1608	47.5089	17.4307	47.2334	17.7576	47.136	14.4755	48.1295	13.4669	47.8204	11.8036	47.0448	15.2753	46.3739	14.8003	47.5318	12.7555	46.5947	13.4085	46.5032	9.71454	46.3396	14.8252	44.5986	17.5181	47.3299	15.1225	45.6193	12.9371	45.2823	11.1058	46.7644	13.7062	46.7339	14.4186	45.2073
6330000	-14406.8	2	7889.24	10.8642	52.1556	7.2133	51.3297	9.33186	47.0718	19.0748	45.0997	19.1742	44.5795	19.1595	45.6979	18.1307	45.7485	15.6103	46.7698	16.8821	46.254	17.6941	46.9663	16.0042	45.2037	16.7504	47.2968	15.8295	45.8103	13.4765	46.3904	10.6397	47.0177	10.7122	45.4032	12.7786	45.7628	16.2689	48.1757	14.9739	47.9525	15.3607	47.9968	13.1992	48.6393	15.0946	46.9441	17.4095	48.2245
6340000	-14431.1	2	8390.27	9.0899	47.4473	7.64695	48.2193	8.88816	48.7567	18.2289	44.7968	16.1347	46.7501	14.781	47.1344	11.2095	48.9237	11.5137	47.6707	14.5938	48.2078	13.9722	47.633	13.5178	47.6019	13.0087	45.5551	13.4757	47.3992	17.2531	46.2774	15.8266	45.1359	17.246	45.6763	14.2267	46.3068	12.7882	46.7262	12.3798	47.8307	13.3354	46.5841	11.3746	49.6271	13.2433	46.8781	14.4677	46.0728
6350000	-14401.3	2	8279.85	11.4917	46.6408	13.4042	46.3018	9.17943	49.6304	15.7123	46.0398	17.1074	45.3993	17.3629	45.6468	17.4049	44.6696	16.7412	45.4647	14.5629	45.2557	14.6745	44.7524	14.2584	43.4084	15.1244	45.9253	13.0104	45.5279	13.7407	46.0222	12.3992	44.3233	13.2614	46.3004	12.5429	46.1667	13.4931	46.0109	10.8713	46.096	9.87396	47.4913	13.6608	48.332	13.5471	46.2101	13.2031	46.6183
6360000	-14392.4	2	8290.26	6.35983	51.3643	6.68694	52.2577	11.1195	50.972	13.2919	46.4939	16.4096	46.6791	15.6182	46.7857	16.3855	47.7358	15.7688	46.8327	17.4169	46.8556	16.3062	46.4353	15.9929	46.894	14.8519	47.0708	15.7351	46.3813	17.2894	46.8125	15.923	45.0506	15.1029	45.7409	14.0488	46.0603	13.1749	46.4092	11.5025	45.7598	12.8971	46.2057	15.554	47.1177	12.2347	47.5329	11.1897	46.6263
6370000	-14444.9	2	8310.56	8.89284	46.0656	8.26976	48.7373	13.6684	49.183	16.9884	47.3455	18.2905	45.4133	19.4524	44.8425	19.8296	45.3102	15.7441	45.559	14.2274	46.7917	14.9697	47.2029	16.2842	47.8862	14.0163	46.3226	15.5921	47.1353	16.3013	45.3128	11.5924	47.1574	14.4144	47.4596	15.6643	45.2518	15.5933	45.7614	15.2739	45.8006	14.5522	46.1837	14.5725	47.6083	13.7821	46.5149	12.5855	46.2069
6380000	-14419.4	2	8256.12	6.18561	50.0683	7.16428	50.2512	9.40521	50.429	12.1608	48.2064	14.3339	46.9952	13.4909	45.0827	14.9897	46.7386	13.1069	46.4938	15.3161	46.8473	15.4948	46.4479	18.2878	45.1287	15.3303	46.2848	13.2635	47.4514	14.8946	45.9405	14.6404	45.4855	14.3244	45.9492	16.2162	48.265	14.717	46.4281	14.017	46.7451	13.042	47.0982	16.2127	47.6524	12.7965	46.7344	12.7992	49.1224
6390000	-14439.1	2	7908.99	13.3627	50.1538	11.1507	49.7016	7.11062	48.8017	17.0339	45.2189	18.6299	46.7354	14.5534	45.2177	12.6875	44.8702	14.0011	44.6639	13.0294	45.9793	13.6641	45.5736	15.8148	46.4249	15.6317	47.2118	14.1116	46.9312	13.5789	48.4655	17.3892	47.9252	15.6333	47.3659	12.4708	46.0316	13.361	45.2176	11.3168	44.426	12.2893	44.7343	11.16	45.0153	12.8957	46.6669	8.85074	46.6896
6400000	-14437.2	2	8500.58	3.82563	49.8947	2.64953	50.1109	7.10068	47.8731	13.2027	47.8869	17.147	48.8006	18.6103	48.6781	14.7092	47.9842	12.5507	47.0517	12.5913	46.4023	14.0121	46.1157	13.9898	47.0087	17.003	45.913	14.0956	48.0708	14.3239	47.6547	16.3878	46.5812	14.3579	46.5468	13.6231	47.1275	14.5457	46.1401	14.6935	46.4556	14.9665	45.7315	9.41456	46.979	12.7684	46.7136	13.3344	46.1199
6410000	-14421.5	2	8563.62	7.39607	49.0226	6.28516	45.2956	8.06595	47.322	19.2806	46.3219	19.9959	46.5816	19.3423	45.0576	16.961	46.3035	15.6082	46.9971	14.8789	46.5098	15.4026	45.9343	13.7612	45.1004	14.093	46.0205	11.7527	46.9205	12.7079	46.9856	11.9859	45.9652	13.9444	46.3829	14.0559	47.6182	15.4119	46.4028	15	46.4064	16.3471	46.6084	14.4726	47.6433	12.6603	48.1116	16.377	48.5014
6420000	-14405	2	8658.85	7.55917	50.7119	10.457	51.3103	15.2094	46.5978	21.7141	42.5083	19.7406	44.8317	19.848	44.7168	16.8288	45.5344	11.9458	46.9814	13.9503	46.7638	14.4946	46.6118	14.864	46.6451	16.5245	44.8498	12.421	45.7275	12.4719	45.2964	14.1072	47.0935	12.9446	46.2203	12.276	44.4983	12.8826	45.9044	15.2266	45.5168	15.1215	45.5654	13.2955	46.8144	12.0097	47.0843	16.5551	45.3377
6430000	-14444.6	2	8124.77	13.0674	49.672	10.8477	49.4367	13.9083	48.1947	20.418	47.5239	19.8172	44.0445	19.2497	46.1491	17.502	47.806	16.3404	45.9836	15.3505	45.785	14.3307	46.1751	13.992	44.1203	14.1069	44.9024	14.8354	44.9299	13.9945	45.4488	15.1875	46.1902	15.4382	46.5738	15.9917	47.2296	17.3424	46.3588	14.8615	48.1006	14.0178	50.2385	12.5706	48.0624	13.7984	46.9963	11.0668	48.5571
6440000	-14437.8	2	8304.96	11.5148	52.6047	9.24115	51.9229	9.53947	46.7324	20.4324	43.9001	25.2106	44.6535	19.3936	44.513	16.0473	44.0012	14.352	44.9988	14.6733	44.5453	13.7305	44.8997	16.6193	44.8803	16.031	43.6307	16.806	44.732	16.6163	43.8042	11.8864	45.2759	10.7249	43.8982	13.9441	47.4771	14.7185	45.633	12.4345	45.1815	12.3721	45.1454	13.4912	43.1259	12.7225	47.1197	11.1471	45.2671
6450000	-14447.3	2	8468.69	19.7431	51.5848	16.5879	49.5588	14.89	49.6271	12.8601	50.458	15.8815	46.15	15.4881	43.616	13.1707	44.7148	13.7368	45.7167	14.9665	47.238	15.5857	46.6212	15.0678	46.5944	16.0722	47.5135	13.7509	47.1394	13.5748	47.7407	12.6878	46.1284	10.6765	46.516	12.3233	45.8166	13.161	46.934	15.0249	48.0045	12.9392	48.6516	12.4852	45.4982	13.0534	47.2485	10.739	46.8422
6460000	-14395.7	2	8081.98	9.35287	53.0939	9.34646	51.1173	12.4946	49.0248	17.9907	49.4415	19.5341	46.0009	17.5587	45.5627	14.0223	44.3421	14.2918	45.3965	13.9306	44.9207	13.3118	44.4106	13.5913	44.7619	13.2361	45.1224	15.54	44.4528	14.7279	44.6489	14.2761	46.4152	14.3142	46.0952	12.4985	45.8242	13.2042	45.3645	11.868	46.8686	12.3402	47.8721	13.0575	47.5615	12.9201	46.9938	9.78692	47.0431
6470000	-14458.4	2	8919.01	7.33494	52.9199	8.80677	51.0552	13.2371	49.1114	18.0555	47.2782	20.1795	50.9908	16.3141	49.3359	13.4568	48.9408	11.5652	48.0168	12.641	47.6263	13.047	46.7358	12.6971	48.4121	10.3363	47.2022	14.5192	47.7408	15.0526	47.4542	12.6517	45.366	12.1044	43.9192	14.1654	45.5945	9.15692	47.6688	10.0858	46.4819	10.0671	47.0129	13.1369	47.3836	11.94	47.7212	10.9637	46.7611
6480000	-14433.5	2	7881.37	-5.60595	45.9935	-2.05213	48.4491	8.67732	46.7063	15.8642	46.4574	16.2613	45.8528	15.9714	45.9242	15.0706	45.857	14.5731	45.8979	12.3964	45.7724	11.905	45.8167	12.2534	46.621	16.2197	44.8108	11.5011	47.0926	11.5892	47.3929	13.147	46.2348	13.5356	45.5227	12.718	47.0754	15.3043	46.4595	17.1054	46.3944	18.5517	46.3346	14.2361	46.4265	13.8146	46.7958	16.8344	48.6068
6490000	-14447.7	2	8680.08	6.94997	48.5355	4.58077	46.7819	8.61486	44.7208	14.1168	47.6633	15.1308	44.9067	13.3056	44.4821	13.4829	45.741	12.3181	45.6752	12.6604	45.2494	14.1282	44.9505	15.2511	43.0025	13.3739	45.28	14.1053	44.6853	14.9641	44.4646	15.9679	47.5473	14.9084	46.5495	12.706	45.029	13.8819	46.7343	11.6184	46.8916	12.9072	45.7508	9.99535	47.3821	13.4361	47.0335	12.4244	47.496
6500000	-14450.5	2	8685.83	12.7416	48.706	9.39921	45.2547	9.4199	44.143	18.4959	42.1956	11.8061	45.1362	13.7197	44.3234	13.3218	45.8661	13.2323	48.6735	12.8138	46.9492	11.3336	46.0938	13.674	44.7531	15.8246	46.6537	14.986	47.7187	15.6652	49.2073	14.4354	47.2808	13.0696	44.8852	16.3447	45.7143	14.4267	48.3329	13.4319	48.7164	13.7738	48.5163	15.388	48.8647	13.6565	47.2712	12.24	45.8037
6510000	-14421.4	2	9023.58	10.6917	46.3117	7.95346	45.4171	8.52488	46.3292	16.5782	45.7392	13.596	44.788	15.0822	44.7349	13.2553	44.3008	12.8971	44.5844	13.7264	44.7291	13.6406	45.2088	16.0376	45.079	12.9286	44.0804	13.9029	45.1289	14.6475	45.3166	14.6351	43.5743	15.1806	45.5738	11.7183	45.391	11.8259	44.346	11.1012	45.3697	11.0668	44.9489	12.0599	45.7895	12.528	46.9288	13.5758	46.1525
6520000	-14374.3	2	8355.1	7.32693	47.7296	10.0797	48.6284	12.0115	44.7594	20.5293	42.679	21.3322	44.4854	18.801	43.5422	15.8195	45.1032	12.224	46.102	13.2745	46.8463	13.8696	46.4723	15.5	45.5625	14.8118	45.8358	14.7139	47.0599	16.1582	46.256	14.8625	43.6554	14.7891	44.4664	15.1166	45.421	11.8303	46.3428	12.3918	45.9229	11.6431	46.3684	12.6115	47.2699	12.4893	47.39	9.61309	46.0025
6530000	-14398.9	2	8324.99	8.43513	46.4118	9.12575	47.7508	15.4994	46.0818	20.9408	48.5191	18.1054	45.6099	18.2902	44.984	16.3549	44.6588	13.2592	45.3383	13.6007	44.3735	13.9707	44.8254	15.3718	44.1497	14.8422	46.2634	14.535	45.3082	14.4665	44.7774	12.6352	45.9082	11.8456	46.1161	14.4212	46.3398	12.2302	45.9823	11.9387	45.7322	11.6193	45.6119	11.7787	46.9887	12.3243	47.3944	12.7789	47.0013
6540000	-14408.7	2	8603.38	8.99724	50.2366	9.7151	49.0668	11.9629	46.3331	14.5722	45.1408	17.3544	45.0438	16.01	44.7908	15.5627	45.7935	14.8181	45.1673	12.9792	45.3974	13.3593	45.5722	13.1536	45.107	15.4577	44.6783	14.2492	44.8481	12.389	45.0272	12.425	46.4265	15.3448	46.0637	17.0503	46.8755	13.5827	45.74	13.799	45.5419	13.9883	45.9569	13.5436	47.4193	12.8526	48.0255	11.5647	45.7737
6550000	-14403	2	8400.41	11.9565	45.8709	12.7585	46.0174	11.1709	45.7664	16.4334	44.4316	19.9554	43.4013	19.4129	41.5032	16.5051	45.2001	12.5304	45.3505	14.9026	45.7395	15.4411	46.0241	19.5591	47.5988	16.9676	46.3437	16.1715	47.9637	15.6736	48.0326	11.181	46.1718	11.7788	45.7431	15.5381	46.5969	12.0617	46.5722	11.0764	46.6733	10.69	45.5264	9.81179	47.4397	13.1649	46.8946	12.4376	47.8188
6560000	-14418.2	2	8368.76	4.48537	44.0317	5.23635	44.2648	13.7878	45.3207	14.6734	46.0794	15.0759	48.0074	15.6301	46.2606	11.5835	46.5118	11.7803	46.8457	11.575	47.2062	11.6925	47.1461	13.5015	46.7051	13.6483	44.9025	13.2378	45.8045	12.5693	44.7208	13.9053	48.0408	13.07	46.3396	12.3663	45.7382	11.2633	47.4239	10.2177	45.9488	11.7872	46.4923	12.0998	47.4448	14.054	47.0051	12.3486	46.1189
6570000	-14444.7	2	8305.16	11.6339	44.7635	11.0331	43.4033	13.3544	48.2498	14.8084	46.7958	22.4386	45.2509	20.2873	44.8697	17.3576	45.6211	14.2286	46.7405	14.7773	45.7419	15.2012	46.4213	14.8699	46.796	18.3158	45.5843	16.0101	45.3935	14.666	44.0238	13.3864	44.7417	13.2815	46.3188	12.7522	45.4464	13.2964	46.5076	13.8589	47.1602	14.8505	47.7365	17.84	48.8685	13.6566	47.5677	13.6883	45.339
6580000	-14418.9	2	8762.84	9.73601	47.9796	12.0027	48.2529	14.5554	47.8651	18.068	48.1518	17.4415	49.5487	16.591	48.231	16.047	48.7407	14.589	46.8724	14.4217	47.5113	14.1107	47.4914	14.996	47.024	13.7264	44.6068	13.5609	46.321	13.4118	45.7788	14.5456	46.839	14.424	45.2451	16.0303	47.0139	13.2603	45.5606	13.3602	44.5741	14.1638	45.7788	16.1086	45.052	12.8371	47.5219	15.2859	46.4569
6590000	-14428.2	2	8432.66	-2.32448	51.4467	-5.30143	52.9395	7.91921	51.6198	21.9901	48.1788	17.7066	44.6138	18.6194	44.9838	17.4667	45.4328	17.8575	48.2353	16.785	46.6461	15.8279	46.2151	14.4337	47.0149	16.8701	45.0092	14.7993	47.6546	15.5706	48.4159	15.2245	45.813	13.8292	44.9394	13.4118	46.1167	16.9107	47.6355	15.2921	47.6123	14.7593	46.3561	12.0256	43.945	12.2253	46.2461	14.6171	46.6809
6600000	-14421.2	2	8143.81	3.38704	44.4728	6.91887	45.3235	10.7934	47.0673	18.0527	45.873	18.8077	44.9134	17.8901	45.1191	14.8126	46.3815	14.9264	46.66	16.345	47.9987	15.3158	47.5301	13.4575	49.0483	14.3753	44.4269	14.905	46.2644	12.1387	45.2683	10.4058	46.3793	11.2185	43.7046	13.8894	46.3973	13.904	46.4847	11.4607	46.4938	13.4001	46.11	12.4183	46.103	12.5125	47.1392	15.3917	46.8892
6610000	-14437.6	2	8140.43	11.252	49.9123	10.468	48.7538	14.7497	47.6325	19.6836	45.9729	20.2592	43.4468	17.6623	42.9513	16.346	43.5036	14.6019	43.8201	14.0883	44.8754	14.5194	44.1857	12.7223	44.3739	17.4638	45.7065	14.2099	46.7569	15.3655	46.0124	13.644	46.1703	12.0173	46.5758	12.1539	45.3423	15.8468	45.9936	15.5624	45.5598	13.7286	45.4038	10.1722	47.3058	13.0059	46.3994	13.278	46.3112
6620000	-14416.5	2	8333.92	4.01792	48.414	8.20095	48.1138	11.8298	46.183	15.9596	45.8512	18.3566	44.2894	16.6178	43.3542	12.5327	44.7349	12.9303	45.7505	12.21	46.6846	12.1014	47.2228	14.0762	46.0461	14.9808	43.8145	12.8809	46.0672	15.7156	49.0156	15.3439	49.0468	13.4189	46.5433	16.1381	45.8876	11.5479	44.117	11.2622	45.7969	9.34374	45.708	11.674	48.0377	12.3845	47.1584	9.99882	45.0927
6630000	-14447.4	2	8627.22	11.0932	47.3921	10.9401	47.1964	9.41608	48.0733	15.0577	45.6606	15.4518	46.5619	15.5733	46.2238	14.1301	46.0698	14.6117	46.5586	15.5059	43.4815	14.7824	43.0194	14.2326	44.0247	17.1625	44.9181	17.4826	45.2505	18.4241	45.0967	14.941	44.0834	14.0514	46.0808	16.6709	45.9198	14.2863	47.6513	13.3997	46.9331	13.1707	47.8342	13.6555	47.265	12.26	46.8158	12.2894	47.8572
6640000	-14421.5	2	8180.53	7.56584	51.3806	7.64714	49.5988	9.11317	46.3076	13.1046	46.3688	19.9278	45.7541	17.6547	46.2516	16.5764	44.4616	16.5839	48.0277	17.1484	47.2951	17.4302	46.8451	15.3486	44.6709	14.0247	46.1206	16.6437	47.3607	15.9302	46.421	14.799	45.6922	14.4789	47.038	13.9213	46.1533	15.5306	47.3526	15.0154	45.8032	13.7153	44.7052	13.8739	46.2134	12.0995	46.6959	14.263	44.9511
6650000	-14408.9	2	7756.1	5.2088	46.2148	4.89459	45.5294	4.29894	47.1552	18.3114	45.6794	22.7017	46.7478	20.2611	47.907	15.7666	47.4782	14.6144	46.9599	14.879	46.6258	15.5492	46.2411	14.1417	47.0311	15.2293	44.63	15.0599	46.7031	12.553	47.7331	14.723	46.5718	14.2882	45.8585	15.7311	45.6095	11.9905	46.5347	12.5619	46.1448	12.807	46.4699	14.2221	46.5011	14.3173	47.4763	13.7282	46.599
6660000	-14431	2	8516.37	3.6635	51.0815	7.76968	47.3613	11.6418	46.0443	20.026	46.9329	21.5938	48.966	18.7353	47.2112	16.4845	45.6094	16.3999	46.1784	16.8002	46.3681	16.7391	46.6003	16.1952	45.2569	13.5923	45.744	14.9967	45.5094	15.8565	45.8163	13.5999	45.1048	11.7178	45.7507	13.5721	45.2748	16.3842	44.6948	15.6259	46.6304	13.4072	46.5181	14.1435	45.0977	13.6694	46.4154	13.5161	45.081
6670000	-14422.9	2	8364.7	12.4406	45.9238	10.6473	45.336	6.80813	46.6911	17.6838	50.9631	16.4482	46.7435	17.7226	45.1864	18.3022	47.5017	16.9962	48.5444	15.1915	47.9919	14.5469	48.0121	14.0936	46.3613	16.7436	45.5461	16.3525	48.9291	16.4895	48.943	13.8292	47.8823	13.4161	48.3658	15.7154	46.2835	16.248	47.6141	12.7965	47.199	14.9697	47.6666	9.69389	45.1464	12.886	47.1774	13.1692	47.2562
6680000	-14453.9	2	8662.33	9.77518	48.7383	11.5615	48.1951	10.7231	44.2725	18.1038	45.9245	18.0599	46.2994	18.8979	46.062	16.3764	45.7544	15.8257	45.0977	14.8585	43.9833	15.2169	43.0565	15.1751	43.8155	17.4083	46.9682	12.5911	47.3095	15.2795	47.7073	16.7053	47.098	15.3844	46.7883	15.3444	46.6592	15.7836	46.8317	13.2178	46.0371	13.9097	46.2489	14.1176	45.1989	13.9298	46.8443	12.2008	45.9698
6690000	-14386	2	8131.45	3.03029	50.496	0.31097	48.8176	12.1767	50.3719	19.9472	47.2896	19.7606	45.4837	18.7395	46.782	14.7847	46.8525	13.9364	46.2571	11.9704	47.0931	12.0138	47.3683	12.5891	47.2107	18.7632	46.2543	11.6919	46.5725	14.1945	45.799	12.6399	44.5351	13.4987	44.9698	11.6796	45.0536	12.8721	46.8366	12.2006	46.4547	13.437	47.2584	13.1589	46.2727	12.2037	46.8383	13.286	47.4612
6700000	-14391.5	2	8101.86	3.03062	44.995	2.1961	46.0627	2.46681	47.0108	13.9188	46.898	17.874	45.7901	14.5996	45.3397	12.5825	44.872	13.7679	44.9383	13.984	45.026	14.5063	44.7745	10.9043	44.3229	14.2899	45.6955	13.8184	47.2214	12.7517	45.4305	10.5787	46.0152	11.9757	46.5152	13.2656	45.4069	13.729	44.6972	11.9303	44.114	12.9513	45.2338	16.7431	46.6477	13.6548	46.4854	9.26747	45.5028
6710000	-14356.6	2	7967.66	3.84888	46.1759	4.8001	47.5422	5.50334	46.3558	13.4278	46.0181	17.9741	45.4839	16.0596	44.7172	15.9405	44.524	14.2177	45.6272	13.3666	47.2993	12.7484	47.4749	11.6874	46.8278	16.4295	48.2977	10.6834	45.3959	10.7866	46.2173	10.5821	46.4575	13.7812	47.365	12.1666	46.2562	13.8848	45.9037	13.8007	46.0027	13.503	45.957	14.8255	47.4104	12.5286	46.7444	12.4409	46.6821
6720000	-14461.4	2	8936.45	3.58762	45.7721	6.05604	46.8827	12.2189	42.3338	14.0899	45.0938	18.3344	43.2275	18.061	42.2648	15.2834	43.129	16.3221	45.2472	17.3287	47.4213	17.1054	46.4292	12.7947	47.1146	12.8042	47.1519	14.747	45.8818	15.0121	46.5901	14.9246	47.6764	13.8625	47.4255	11.3031	44.3007	14.8817	46.8776	12.0698	46.7572	11.7749	48.1679	10.7302	48.7341	12.2639	46.8979	11.1759	45.5911
6730000	-14397.5	2	8064.09	10.5735	50.1249	5.66318	48.9095	9.39453	47.7039	13.952	44.9992	17.1296	44.0928	14.5507	43.9039	13.7805	44.5762	14.4101	44.4898	15.7012	45.4665	14.1412	45.1749	12.9203	48.2833	15.9505	48.5537	14.6207	44.8718	14.1267	44.127	15.1001	45.1777	13.9784	44.4799	11.7571	46.9477	14.473	46.6957	16.7843	46.8469	16.5552	47.6375	14.2539	48.8445	13.9146	47.3488	15.8333	46.7339
6740000	-14398.7	2	7904.78	0.16689	45.8825	3.94576	46.4553	8.25815	47.2332	16.5704	42.5246	20.3225	44.8867	19.896	41.1687	19.4314	43.0544	19.9562	43.5534	20.1553	46.1427	18.8713	46.1489	15.752	44.6004	13.2502	47.0986	17.0667	46.3608	16.5234	46.8529	15.0939	45.5283	13.6306	46.5865	14.3804	45.1391	17.6127	44.5276	15.4062	44.0162	14.8035	45.4723	14.6722	46.3274	13.8836	46.9341	12.9316	47.3703
6750000	-14428.1	2	8329.42	7.77761	48.3411	12.395	50.2422	11.2558	46.6283	17.141	45.9825	17.3725	46.0048	20.1231	44.939	17.9692	45.8995	15.7313	45.582	12.993	45.762	13.8336	45.8953	11.8832	48.3611	12.4924	47.9845	15.2229	45.1999	15.4278	44.0558	17.1647	43.1456	15.1329	44.7396	16.4363	45.9361	13.4883	45.8828	13.335	45.2915	12.1809	44.5775	11.5202	44.8993	12.6784	47.4092	13.4486	46.0812
6760000	-14376.7	2	8026.66	8.16906	49.0618	8.52251	47.1066	10.6904	47.0393	20.5731	46.4842	17.0607	45.5362	17.6593	44.7418	13.706	45.7548	13.9821	47.4275	13.0066	47.5168	13.7906	47.0674	14.5723	46.5843	13.3245	45.3161	14.1896	46.7569	18.1455	45.6735	16.9124	46.4342	13.7572	45.9537	12.3634	47.3189	10.865	46.354	9.98031	47.2321	8.77543	46.5861	7.98314	47.5547	12.047	47.4438	12.7125	45.1164
6770000	-14440.4	2	8410.23	6.18889	50.6314	8.87803	50.3317	13.0437	46.4154	21.26	44.5554	17.2838	44.3054	16.8317	44.2393	15.7402	44.2496	14.6138	44.6874	12.9438	46.4033	12.6198	45.3923	11.4333	46.0536	11.7302	47.2666	11.1509	46.7598	11.2034	44.6551	15.9432	44.0592	13.4744	44.5041	12.4493	45.756	12.7257	45.5585	13.4128	45.7872	12.4492	46.4465	11.7028	45.8438	14.2495	46.8366	9.17171	45.2262
6780000	-14393	2	8077.37	3.75497	49.6192	6.15653	50.0291	6.14124	46.4057	12.6308	46.8103	17.4521	46.5049	19.0151	45.5724	15.0735	43.2144	15.5654	45.4847	14.0948	45.596	13.0658	46.5569	12.5094	47.4015	11.8181	46.6338	14.4752	46.5278	14.5365	47.2708	15.4492	46.64	14.1043	46.0855	14.8047	45.8602	15.0668	46.1834	14.0805	46.7179	13.8742	46.5844	13.7983	45.9326	13.0868	47.1354	13.4291	43.9893
6790000	-14430.3	2	8175.53	9.352	47.9778	7.38619	49.0898	11.5858	45.5319	18.182	43.7815	19.6651	44.1901	17.0427	43.3427	13.6549	43.7752	14.847	44.9525	14.8513	45.8311	14.652	45.5939	13.6298	46.4846	16.2793	45.9316	15.3469	46.2446	15.4037	46.2793	14.3356	46.9584	14.7675	46.9814	12.5881	46.6117	16.4596	44.563	15.587	45.0206	16.6161	45.707	13.753	46.2198	13.0314	46.2155	17.2864	45.003
6800000	-14441.9	2	8247.19	0.883243	47.783	3.39774	49.435	6.17011	46.3079	18.6971	46.1288	21.6297	42.7853	19.4359	44.9374	19.7531	45.7397	18.7202	44.2443	15.7449	44.379	14.8197	44.8025	16.582	45.0724	16.6596	43.294	17.3263	46.0574	16.1103	45.418	12.5928	46.7069	14.2979	46.5533	14.4552	47.592	17.7327	43.3405	17.7945	45.6042	18.3848	46.0791	16.8549	47.0484	12.3454	47.202	16.9341	45.3439
6810000	-14413.6	2	8115.97	6.33452	48.583	5.71546	46.0454	8.3576	44.487	15.9379	46.8993	18.7909	45.8806	18.3308	44.4982	14.6361	45.9436	14.2189	46.42	12.5145	46.0919	12.9791	47.2072	12.5822	48.9921	16.1734	47.0984	14.5325	45.1327	15.0544	45.335	13.8547	44.9121	14.9383	45.9793	14.7598	45.2223	13.1351	47.7211	11.5986	48.5522	13.0046	49.0531	15.5943	47.7286	12.5467	47.4126	15.2172	48.3381
6820000	-14412.2	2	7772.47	2.55576	51.4362	4.05724	49.5202	5.62427	45.7134	11.6282	47.214	19.5884	42.6471	20.5092	42.4832	19.5048	44.0181	15.5471	45.2872	15.3921	46.6925	15.1294	45.7343	13.8308	46.8714	16.1171	46.957	15.6401	47.688	14.7805	47.9797	11.8543	46.0915	12.4835	46.9157	15.9247	46.757	14.6973	46.1666	13.5144	48.6813	13.691	47.7758	11.7142	45.3966	13.1313	46.7688	14.9656	45.72
6830000	-14431.5	2	8326.02	11.8958	46.5063	13.2426	46.9719	12.944	46.575	18.733	45.1589	19.1197	46.1649	16.3762	44.3501	19.0126	45.6917	16.4571	46.011	15.8152	46.2653	15.4632	46.4397	16.6014	45.9455	14.0766	47.2752	17.3233	46.1608	18.3401	46.8797	16.334	44.3049	15.6358	46.901	16.2102	47.1069	14.4266	44.9458	14.8368	44.2027	12.1063	43.6123	11.3349	45.6077	13.5252	47.2465	16.1158	43.9942
6840000	-14455.7	2	9245.41	9.34661	48.8323	9.17968	49.4779	13.542	47.7257	16.8938	46.3208	18.4963	45.8165	16.929	45.5111	16.8171	45.0825	15.0987	46.2713	15.1947	46.3135	14.7719	44.9985	13.85	43.9931	13.2534	45.2473	13.8929	46.1051	15.5401	45.9176	13.495	44.6172	10.4631	45.4305	13.3163	44.9438	12.471	46.9512	11.8824	46.1255	11.0881	46.7944	12.4933	49.0756	12.9273	46.7847	12.2433	46.3313
6850000	-14435.6	2	8720.92	10.463	49.6695	10.2653	46.4121	10.5702	45.2061	17.8497	41.8217	16.9027	46.7328	16.8847	46.5343	15.0893	47.2135	16.6956	47.1048	16.5616	46.0976	16.8108	44.7325	16.7508	45.1071	15.5097	46.1069	16.8124	46.6313	17.4157	47.256	14.6287	43.957	12.8342	44.7932	14.2546	45.8914	16.9772	48.1115	16.0898	48.0109	14.2113	48.2139	14.7983	49.476	12.9553	46.8323	15.9517	45.5557
6860000	-14420.7	2	8327.66	9.35413	51.0858	4.62641	52.1755	11.4636	45.4811	15.2219	44.8414	17.5108	44.3129	15.104	43.7407	12.1887	44.3669	13.1564	45.7247	14.1094	45.2311	13.8858	44.9181	14.3667	46.0777	16.1324	46.1055	16.1252	45.5709	15.577	45.2727	13.0389	44.6142	11.6303	44.0488	15.0197	47.3838	12.347	45.1375	13.0679	45.653	13.9551	46.8168	13.9574	46.9827	13.7335	47.4018	13.8828	45.3393
6870000	-14434.6	2	8435.64	-0.669817	45.8768	-0.380516	42.1861	4.00765	46.0618	14.6344	47.7967	18.7396	43.761	17.9367	44.3454	12.983	45.4939	14.7594	47.0452	17.9937	45.6873	16.6793	45.2944	15.6703	45.9707	16.405	47.4049	13.9229	44.2889	13.1737	45.2683	12.8819	46.6736	12.7083	45.859	16.6585	45.9818	15.3645	47.1613	15.8883	46.8105	13.8676	46.878	13.8291	46.5951	13.5359	47.1493	14.6637	45.1756
6880000	-14428.4	2	8188.03	6.07859	47.4615	4.87795	47.1773	8.05451	46.5339	18.5112	47.692	19.1101	45.9543	18.6369	48.3082	15.5993	46.7416	15.9795	46.2099	14.1677	46.8651	13.5108	46.5035	12.7934	47.388	15.8552	46.863	12.5663	46.2448	14.1992	45.3965	14.6965	45.9325	14.7639	44.2214	14.337	47.0643	17.1156	45.9045	15.709	45.8107	12.6045	45.1458	15.5383	47.196	12.4285	47.2321	13.949	44.4092
6890000	-14387.7	2	8227.81	7.25503	49.191	5.94209	48.5491	5.64473	47.3716	16.8334	45.535	17.6269	44.0978	15.9583	43.8376	13.4369	44.352	14.2391	44.7662	16.1228	46.0516	16.6841	46.0782	17.7382	44.653	16.194	46.2626	16.3586	45.6097	16.8707	46.322	14.7497	46.4611	14.041	48.1592	12.334	46.9524	14.756	45.0348	15.9691	45.8247	16.1771	45.4871	14.4023	46.3055	13.2798	47.3788	14.4056	46.4076
6900000	-14413.2	2	8579.9	15.8631	49.5153	11.7739	48.5152	10.8508	46.0201	20.3988	46.2387	20.2179	45.8574	17.9252	46.8968	15.0958	45.3014	14.2316	45.7778	15.4657	44.9139	15.0112	45.1254	13.4616	44.9296	15.3345	44.9388	14.6234	44.7772	13.094	43.7079	11.9787	46.8531	12.1306	45.8405	12.3197	44.3301	13.3223	46.1891	15.1983	45.8587	14.0674	44.0811	12.9604	43.719	13.5239	47.2852	12.4615	44.5747
6910000	-14423	2	8752.28	7.48957	46.0934	4.36949	46.0137	10.081	51.3318	18.9689	48.8142	20.7737	43.8084	18.4426	42.7733	15.1112	44.878	15.4455	45.3978	12.5376	45.2216	11.5868	44.1998	13.8244	43.8069	15.0089	47.0082	12.0077	47.4699	12.8197	47.3486	14.0955	47.9959	12.7721	47.537	16.254	46.1195	14.2551	44.957	13.5398	45.2965	12.4149	45.5191	8.36827	47.2778	13.3419	47.4046	12.6208	45.4984
6920000	-14413	2	7915.87	6.03898	53.7239	7.83804	52.0078	9.8915	48.9464	17.702	50.0044	18.7133	46.0473	18.8101	45.0182	14.923	45.4671	15.4684	44.1532	15.566	44.5281	16.2413	45.2621	14.7868	43.3628	15.6199	45.6142	16.1897	45.0811	16.3417	46.1167	12.6235	47.097	15.2062	47.1516	9.41784	45.6502	14.6883	45.5892	15.5815	46.0173	14.4548	46.8262	12.3847	46.6138	13.5851	47.3415	12.642	46.5123
6930000	-14410.6	2	8257.61	2.85028	49.0422	4.37783	49.5466	9.90919	47.2438	16.8621	46.4265	17.7886	48.206	15.3377	45.4401	16.6311	45.4712	15.217	44.64	12.9752	45.5963	13.1858	45.3047	16.5828	46.7906	14.6617	46.5622	13.9588	45.824	15.7208	46.5783	14.899	45.5844	11.7776	46.9156	14.0075	45.8779	14.84	45.0451	16.6716	45.6102	15.9163	45.3139	13.9917	47.134	12.737	47.3339	16.3378	45.7021
6940000	-14407.1	2	8054.91	8.23072	46.7759	6.27329	46.9091	5.53849	50.0367	12.9726	43.0336	18.0945	43.5294	19.0891	46.2768	18.692	45.6387	15.4373	44.9547	14.9915	44.66	15.9689	45.3118	13.5463	44.119	14.8195	47.5511	14.7373	46.2739	12.9893	47.7696	11.9687	47.1633	11.9414	46.5305	13.2317	47.3161	12.2516	45.1467	9.77814	46.0585	9.58956	45.7387	9.49262	49.3227	13.2646	47.4059	10.6191	46.0987
6950000	-14434.2	2	8428.87	2.89023	44.518	4.92993	46.1671	10.3203	45.5177	13.3062	47.2829	20.7564	47.5037	18.3028	44.9352	14.8874	44.2561	15.9398	44.9576	17.7626	44.6931	16.2213	45.1703	16.0327	44.1773	15.2175	46.3575	14.2335	44.3474	13.2089	44.4438	13.0505	46.534	12.6057	49.1677	14.7914	46.0988	15.6025	44.2702	14.0252	45.3176	14.9982	45.4637	16.4099	46.9801	14.0517	47.1681	16.3408	43.5664
6960000	-14422.9	2	8740.25	-3.286	48.6787	3.84921	49.1492	8.32547	48.2711	17.7801	43.1542	17.4731	44.1541	20.3289	43.5239	16.6551	44.675	16.2138	45.9288	16.1971	47.177	15.7863	45.8013	13.0603	47.0115	12.9377	47.829	18.2189	47.1481	15.5746	47.2276	12.7513	47.9727	12.9978	46.6575	13.9403	45.524	16.4464	46.801	14.2233	47.159	14.2186	47.5027	14.7192	47.1044	13.9238	46.7519	11.1746	47.5751
6970000	-14449.4	2	8925.3	3.5173	49.6652	2.03375	49.7309	12.1449	48.1969	14.0529	49.9575	16.6713	44.4715	17.1843	43.9837	15.7405	43.8836	14.1915	46.1537	13.8866	46.6113	12.6215	46.8177	11.1784	45.2771	15.4752	44.8016	14.5581	49.0066	13.653	48.5827	14.2898	45.3012	13.8689	45.4068	15.5401	46.207	13.3403	47.7091	13.5415	47.0563	13.7899	45.8038	13.9972	46.7587	14.4906	46.269	15.91	46.2557
6980000	-14396.2	2	8117.13	6.37035	44.8383	2.41207	45.5592	10.2605	46.5524	18.1026	46.5847	20.0846	43.8293	17.8577	43.2906	18.3572	46.3686	16.0949	48.0566	16.6164	47.7056	16.8829	46.535	15.6998	46.4556	14.8364	45.9864	13.8123	47.3027	12.9197	47.2039	12.2841	45.5278	9.44728	45.2666	12.4009	46.6563	15.5347	46.3326	14.7029	45.8988	17.0896	45.4663	14.8898	46.9699	12.5898	47.56	16.2442	45.8384
6990000	-14415.5	2	8371.9	2.40946	47.8921	4.78294	44.9823	11.1642	47.0367	19.7194	45.1923	24.1088	48.9335	21.6313	46.7659	19.2552	47.1481	19.4114	47.6557	18.715	47.7996	18.26	48.0527	18.267	47.8756	15.8969	44.9459	16.3219	48.5691	16.7111	47.6588	14.543	46.2955	14.6335	45.4763	17.2235	46.145	15.4484	46.4616	14.4343	46.5582	14.9877	46.765	12.8322	46.1955	13.0743	46.383	10.9169	45.752
7000000	-14413.3	2	8240.28	12.1996	51.5711	10.4956	51.4803	6.75587	48.7613	14.2409	45.009	21.1047	44.7446	20.0442	44.9176	15.7553	44.4755	14.752	46.4346	13.3009	46.485	13.084	47.2039	14.0688	46.0693	14.7983	46.6563	13.8076	47.6791	11.3858	47.3666	12.7851	44.7051	13.6999	45.2174	13.8753	48.5079	14.1167	44.6806	13.6017	45.7425	12.9797	46.3259	12.7204	46.034	13.3179	47.2613	14.9616	46.9188
7010000	-14419.8	2	8644.27	11.4096	51.9989	9.8065	50.4021	11.2481	49.1035	20.571	47.5952	17.6543	45.9527	17.7091	43.2406	17.063	43.4452	16.5198	44.1962	15.1731	43.6686	16.3505	43.9381	18.7135	45.8852	13.8497	46.9585	14.2828	45.1752	14.8759	46.4839	13.5469	46.7722	10.4867	46.4645	14.622	45.6059	13.6663	45.0903	14.6284	47.2062	13.4442	48.099	12.4255	49.57	13.6508	47.7342	14.1169	45.8221
7020000	-14381.1	2	8309.02	9.87833	44.4228	10.325	45.081	12.7273	44.6382	16.9458	44.1356	19.1067	45.3007	17.521	45.0001	16.0092	45.4941	16.7591	46.7005	16.312	47.3751	15.3916	46.5924	15.6541	47.0276	14.5266	45.3042	18.055	47.8739	18.1412	48.5584	16.9249	48.1534	15.0541	46.0681	13.6217	49.3108	16.5394	47.3068	12.3141	47.9916	13.1199	47.3218	11.6599	48.53	13.0403	46.6615	15.0915	45.2674
7030000	-14407.4	2	8014.44	8.94743	47.3643	3.37916	47.5568	9.76697	44.5648	16.9742	45.8411	19.8631	47.1589	17.8774	47.1241	18.1162	47.2413	16.863	46.8128	18.5052	45.5769	17.4657	45.7248	18.2569	44.2853	15.8048	44.9787	16.976	45.7819	16.155	46.5075	14.3085	46.0887	13.4783	45.1525	15.2003	47.2071	13.2975	47.465	13.0541	47.8384	12.8131	47.8	15.3904	47.6861	13.5636	46.604	12.4225	47.0583
7040000	-14465.7	2	8783.37	3.40778	45.6512	5.34052	45.1169	7.77996	42.5305	20.3253	45.8709	17.239	45.2723	18.0874	47.0794	17.3761	48.8471	15.6128	46.9928	13.8075	47.2224	13.1739	46.9721	11.9403	47.1496	13.3021	45.7984	17.5525	47.8669	16.5455	47.9122	14.5606	48.1515	14.1876	46.6065	12.7693	46.642	13.3982	47.0437	14.7704	47.3638	12.7161	46.7818	11.4828	44.359	12.3317	47.1047	11.4873	46.8167
7050000	-14387.3	2	8054.12	4.34968	52.7331	5.94978	52.3533	6.9862	49.0486	15.5932	51.3028	15.2146	47.8575	16.7562	45.8558	14.5104	45.5273	14.351	45.4175	13.8937	45.9099	13.7435	45.8265	15.0198	45.7115	17.1511	46.5735	11.4908	45.3503	12.9034	44.8528	13.5138	44.3372	13.2484	44.2558	12.2497	47.024	14.4392	46.1873	15.2662	46.8173	12.3931	48.0512	14.0971	47.927	12.5592	47.4595	12.4519	46.2131
7060000	-14392.7	2	8273.94	8.29498	51.0807	6.60893	49.7655	11.8579	49.7625	16.7449	45.2725	14.864	44.5711	13.7918	46.1918	12.0674	45.6897	10.9917	46.6872	13.3138	47.4568	14.3111	47.7295	12.5838	46.7304	13.0105	45.2821	13.2183	46.3103	16.0673	45.0917	13.957	46.1631	14.0806	46.6408	13.7087	46.2727	11.0987	47.9285	9.86717	47.9547	9.88242	47.5319	10.5059	48.6603	13.8531	46.8456	12.5737	47.8588
7070000	-14424	2	9260.2	5.72675	48.8374	4.40125	47.8785	8.63819	45.0461	12.9498	45.2555	11.7786	47.0932	11.5422	46.6454	13.6418	45.964	13.0605	46.3337	12.6642	45.4193	10.8272	45.9131	12.1286	42.7328	16.9557	43.2134	13.6716	47.3242	11.988	48.0931	13.8837	47.2096	13.36	46.3067	14.8478	45.9767	13.3135	46.9943	12.116	46.6269	14.6667	46.2403	15.9053	49.5558	12.0477	46.9098	11.4205	45.8771
7080000	-14403.3	2	8244.09	11.3822	49.2603	16.0959	47.8779	16.7716	44.9929	21.4401	43.8166	16.4241	46.7134	15.269	47.4763	14.387	47.1608	13.8676	48.0578	14.1651	47.2567	14.2764	47.0359	12.3806	46.4219	15.8881	47.1824	12.9583	48.3782	13.7895	48.716	14.5386	48.0195	15.1005	46.8593	10.2037	47.4835	13.9011	48.1739	15.2811	47.4657	16.0836	46.5927	15.3152	45.3516	13.9671	46.9839	14.4211	46.0662
7090000	-14443.3	2	8708.36	9.1889	47.9657	9.35579	47.4515	6.51335	47.0721	16.1565	49.4407	14.983	47.0742	12.9713	47.3403	13.338	46.8932	13.6558	46.7608	14.0933	47.2305	14.8945	46.9461	14.9814	45.7359	14.2284	46.5119	15.1995	46.0059	16.5446	45.7606	16.12	44.1878	16.3863	45.1542	14.8178	44.8193	14.244	46.494	12.4865	48.1254	14.0989	47.9566	15.9632	47.4536	12.1858	46.8893	15.2932	49.0329
7100000	-14406.3	2	8196.96	7.34174	47.3084	6.3282	45.5679	10.1511	45.3361	17.1969	44.2013	19.4183	44.9212	17.117	45.331	16.4654	45.6394	14.8331	44.9418	14.1445	46.0474	14.1143	44.8095	14.3933	45.1037	12.1872	46.7165	14.6632	45.5894	13.2435	46.7692	13.5087	44.71	13.3914	45.3296	16.403	47.0695	13.7121	45.5234	14.4428	45.7949	15.2236	45.9442	11.8143	49.0793	12.7268	47.6006	12.0689	46.7445
7110000	-14404	2	8703.9	9.65244	48.9108	8.24476	48.6573	10.0583	48.2708	14.8871	45.7956	18.8036	45.8672	18.0261	43.9888	16.6349	44.5345	14.9985	45.2112	15.6448	45.1301	16.0348	44.5805	19.3933	47.6916	17.4876	47.5158	16.5945	43.8315	17.039	44.3971	15.5534	45.7422	14.1296	45.9683	13.9384	45.6517	14.7766	45.2047	13.549	45.6574	13.8532	46.9841	14.8157	46.2005	13.4341	46.5222	13.8127	47.4281
7120000	-14442.7	2	8836.73	3.90813	52.0624	5.44981	51.2707	10.3999	43.7127	21.0389	46.7073	19.126	44.3461	17.1173	42.2532	16.5453	43.0772	15.8098	43.2572	15.9342	43.3245	16.1579	44.3704	17.3214	45.212	14.4363	45.5406	16.7162	44.1914	15.6343	44.9493	14.4346	44.6175	11.344	45.1307	14.8143	45.1213	13.0112	43.6539	12.9865	45.495	13.3199	45.9124	15.9499	47.8211	13.7553	46.5135	14.0915	47.5062
7130000	-14356.5	2	7809.55	-0.187897	45.5085	2.81656	44.8959	7.77629	45.7611	19.3651	46.3226	21.2201	46.7632	20.227	46.4213	17.0909	44.8264	17.057	45.5248	16.4266	45.3235	14.6899	45.5387	16.4642	45.7857	17.8338	45.214	18.1227	45.1781	19.0245	43.7145	17.3371	45.7749	15.9515	44.7851	13.2018	44.657	15.9912	45.8797	15.4718	44.9277	16.235	44.3745	12.4474	46.6106	13.3876	47.1217	12.9414	44.5038
7140000	-14448.6	2	8182.41	2.02342	47.3655	3.49376	45.3798	9.11043	45.0031	11.1859	45.7506	17.1946	44.7526	16.2214	43.6079	14.1212	44.9467	14.1643	45.3128	14.1962	45.288	14.6352	46.8583	13.0978	45.7418	17.9127	47.4047	15.9175	43.7922	18.5452	43.2947	16.2504	44.9196	15.0646	45.5737	16.1631	47.1543	14.8246	44.3643	14.2949	44.7225	13.2078	45.6553	12.1936	45.1706	13.672	46.7218	15.7172	44.5286
7150000	-14452.7	2	8482.13	4.3099	48.6584	4.16224	46.6641	9.78281	43.9654	11.3488	43.6959	12.7924	45.0936	14.592	44.3684	15.9842	45.3465	15.5964	45.9692	15.1509	44.2799	14.6341	44.254	14.2668	41.8475	12.8573	45.5068	14.4162	46.3387	14.4983	46.1286	14.229	44.0433	14.0518	43.9798	14.1197	46.6335	15.7432	46.3639	13.846	45.7787	14.0703	46.2419	13.5653	49.0675	14.796	46.6746	14.8319	45.6826
7160000	-14434.9	2	8843.42	2.42691	49.4611	1.92258	48.3996	6.94707	48.9992	17.4401	50.0502	18.9368	47.6296	16.7224	44.1548	13.1663	43.4554	12.0937	45.0463	14.571	46.0745	14.1893	45.3169	16.3134	46.1237	15.6657	46.0805	14.0016	47.2726	12.5509	46.8594	12.2979	46.0815	13.2526	46.1045	13.4028	46.822	12.2556	44.2427	9.64731	44.6061	9.9099	45.6676	10.964	46.0625	12.4753	47.0929	10.695	44.961
7170000	-14439	2	8601.13	11.8086	51.1321	11.418	52.6133	8.83414	49.8135	15.9688	44.5458	15.596	44.9236	17.9928	44.8546	16.6476	46.3663	14.3295	47.2851	16.3879	47.7754	16.7198	47.3687	16.0555	47.142	18.2542	45.1456	12.6237	47.1673	13.0852	46.4129	11.5424	47.9473	11.2188	47.1204	13.4731	47.1675	14.4019	48.2873	11.3561	47.7754	13.5808	47.3324	17.2782	47.8897	13.6228	46.6335	15.4021	47.5622
7180000	-14389.5	2	7701.56	13.1712	48.0074	9.35525	49.4292	9.22069	48.5257	19.2074	48.0839	20.8191	44.8875	19.7061	44.2873	17.4035	44.555	16.0202	44.2101	12.3445	44.1589	12.5654	44.2726	16.498	45.1874	16.8643	44.6734	12.9949	45.0563	12.0671	44.9897	13.3067	45.3929	12.4236	44.7336	14.0589	46.4727	16.2596	45.476	15.9135	46.2127	14.9754	46.9392	11.4447	47.0737	13.2455	47.0488	13.2701	46.0141
7190000	-14393.6	2	8314.98	8.17702	51.4436	8.45442	49.1283	7.68469	48.0113	15.0175	45.9939	20.0239	46.4508	20.6658	43.9264	16.987	44.1925	16.7378	45.0732	15.1974	44.5269	12.6308	44.4615	13.1697	45.4602	16.2493	45.8179	15.3233	45.5266	14.8551	46.6705	12.3131	47.1859	13.4486	46.0494	14.5938	44.9085	14.4917	46.6185	13.4836	48.3383	12.6816	47.5996	12.3106	47.038	14.099	47.0703	11.0312	47.0453
7200000	-14450	2	8489.58	6.89214	54.6659	9.98189	50.6113	10.0004	49.7822	18.178	49.5235	19.6299	46.4349	17.2908	46.708	17.0237	46.1118	17.4845	46.079	15.6195	46.1588	15.7832	45.6076	13.174	45.5697	15.1871	46.3166	16.9132	45.6454	18.8387	46.1422	15.3988	44.2754	12.246	44.9115	13.2697	46.5485	15.8	47.2234	15.1793	47.725	14.1459	46.2561	12.0169	46.115	12.384	46.7373	14.9284	45.464
7210000	-14446	2	8320.31	6.95662	49.4737	5.11299	50.605	10.3781	47.4585	20.1614	46.2196	19.6158	48.2034	18.9924	45.9538	16.3432	46.1489	16.4442	45.1695	15.5926	44.4564	14.8629	44.8096	13.5814	47.0515	13.1239	46.6465	15.2894	47.3439	12.4693	47.3845	8.90755	46.6873	11.167	45.1265	14.3422	48.5377	13.8464	44.1239	13.6882	44.2546	14.1112	43.9232	14.5795	45.1758	12.534	46.679	16.3312	46.3139
7220000	-14393.9	2	8337.61	17.4884	54.0656	13.81	56.8296	12.0087	48.4059	16.5358	49.8281	16.6129	46.0346	16.0335	47.6147	14.47	45.87	12.4174	46.0124	14.5554	43.6078	14.918	44.5308	17.1978	45.7564	15.8515	45.3358	12.3762	43.8501	11.5099	44.7432	14.7978	44.3907	12.4802	44.8219	13.0534	46.5426	11.9291	46.2508	12.9621	46.396	14.013	47.764	11.4191	47.769	12.871	46.4923	15.1598	47.6909
7230000	-14369	2	7968.68	7.48134	50.2239	3.08449	49.1492	8.03138	46.6754	12.2729	48.5484	16.0571	45.2119	16.1102	42.7287	14.7631	42.6585	15.1062	43.5662	14.5344	44.7759	13.8345	44.4602	13.3053	44.5909	16.6335	45.7512	14.6783	47.4489	11.8574	47.6273	13.4674	46.5337	12.6438	46.5424	12.2421	47.6188	15.2709	44.5648	14.5692	45.3224	13.7388	45.2732	14.1864	46.9314	12.3366	47.3046	12.6937	47.826
7240000	-14393.2	2	8287.32	10.7621	51.5926	9.30814	52.6612	10.007	48.5949	17.7802	47.9227	19.5963	44.0253	16.9128	42.4352	13.8029	43.5377	14.7824	44.8467	13.0819	47.7326	13.8734	47.3742	15.3043	47.3121	17.3366	44.8785	15.5055	47.8982	13.9006	47.1449	11.5889	45.9977	11.2129	46.2943	12.4311	45.8173	12.9869	45.7987	14.5431	46.6261	14.7359	47.225	14.3699	50.3352	13.0837	47.269	13.5619	45.7106
7250000	-14391	2	8582.11	3.44166	50.143	6.99547	50.359	9.07123	46.082	16.4586	45.5351	18.2557	43.4011	18.0614	44.0796	15.2025	44.4066	14.6745	44.9035	16.7374	46.2851	16.7114	46.2872	12.5644	46.9405	15.8002	46.5671	14.6687	46.7045	16.9584	45.8665	15.2393	45.877	14.4507	46.6013	14.5314	47.6602	14.6894	46.7204	14.1589	45.8277	13.3466	45.3447	12.2862	46.2523	12.1934	46.9305	13.2977	45.4821
7260000	-14431.8	2	8856.08	7.01431	48.2463	6.86716	47.4319	7.4127	47.0856	17.0459	45.5045	22.4778	45.0468	21.7721	47.2262	17.5855	48.5704	13.4848	47.5929	13.2976	47.1631	12.0685	46.4303	14.9381	47.1977	15.3894	45.6795	13.4724	45.9128	13.7657	44.9508	14.3482	45.9285	12.6981	45.2864	12.6507	45.8707	11.9266	47.3402	13.0305	45.808	13.3879	44.9958	10.3655	46.1985	13.6135	46.383	14.9901	45.0894
7270000	-14373.7	2	7805.12	5.37311	44.9988	3.48743	44.6901	10.7242	43.2879	14.1674	43.9027	15.5232	46.1607	14.6072	44.8608	16.6851	46.0756	14.2498	46.5232	15.3994	47.5762	16.3753	47.5856	13.4275	47.5299	14.8771	46.4138	14.8033	47.0976	13.3261	46.3858	14.335	45.8926	11.9778	45.6192	16.7868	46.4016	14.5742	46.1832	15.5477	47.7717	15.2734	47.3573	14.2897	46.7071	13.0375	46.7778	15.0609	46.8021
7280000	-14422.2	2	8334.13	-0.017222	50.4335	4.26708	51.9654	10.7394	49.2115	19.807	47.8809	25.3288	44.8925	21.4497	46.9767	14.173	46.0908	14.4669	45.854	16.5637	44.6753	16.4019	45.2195	18.1313	44.7282	16.8659	45.5024	17.5463	46.2637	15.7611	46.4736	15.4534	46.6527	13.2015	45.9742	18.1808	45.1066	14.5062	45.5052	14.7222	46.4934	13.4786	46.0483	14.7509	49.0086	11.9021	47.6009	13.3852	48.3818
7290000	-14456.8	2	8298.01	6.22529	53.0989	2.93747	50.4801	9.15975	50.2439	11.3689	45.9006	17.91	45.4821	16.6796	46.9497	14.8145	46.2603	16.2258	46.4368	14.9013	47.1474	14.6726	46.5166	15.3028	47.2999	12.8776	47.2478	16.3233	47.2478	16.5792	46.8689	14.1778	44.9303	13.4928	45.3045	14.5211	47.1275	13.3667	47.7145	15.0508	47.924	16.8662	47.8508	14.122	46.5731	14.2238	47.4301	14.7634	46.8668
7300000	-14379.6	2	8020.98	8.77296	50.1537	5.18343	49.9037	7.14139	47.2935	18.0496	48.4393	20.5333	44.9986	17.7683	42.9172	16.9971	45.0472	14.3655	45.4946	13.7033	46.1471	14.1841	45.7334	16.5546	47.1822	13.3922	44.7346	12.5782	43.84	13.639	42.8511	13.1436	45.8605	12.3203	45.6739	12.9583	44.3774	15.2688	46.4169	15.3643	47.8962	16.0764	47.9825	17.2606	46.3886	12.231	47.085	15.7284	46.9867
7310000	-14477	2	9243.79	2.6266	55.8439	4.35644	53.8562	8.85797	46.7694	15.5453	44.8314	18.7932	47.185	19.641	47.0254	16.0961	45.6589	15.8714	45.322	13.994	46.5198	12.8933	47.7043	17.5431	49.4766	15.8584	47.3626	12.4499	47.5439	14.6842	47.3822	12.3238	47.4242	14.4482	47.5192	13.8867	46.5947	15.4076	46.0535	14.8512	45.7309	16.1169	47.4378	16.3981	49.3786	13.3983	47.6677	16.8671	47.9788
7320000	-14395.3	2	8115.4	18.1483	49.779	13.1871	51.1835	12.0175	44.581	19.1151	48.2553	15.5544	44.7409	14.6082	44.4066	13.3656	45.2733	12.6771	45.6636	12.2896	46.2643	12.514	46.4887	11.6463	44.69	15.582	47.1041	11.6158	49.0935	12.0858	49.5745	9.89426	46.9769	11.7843	47.1506	11.7488	46.6934	10.7337	46.169	8.90401	46.9059	10.1233	46.4114	8.24824	46.5779	12.126	47.4513	12.3819	44.9587
7330000	-14405.2	2	8291.11	3.18983	46.5632	6.01682	47.526	12.2596	47.555	17.2978	48.4311	22.0522	44.953	19.7018	44.3388	17.4331	45.8696	16.3741	46.3842	16.0928	46.4119	16.7703	45.1338	17.3516	44.9106	16.4792	45.8056	15.5149	47.6352	14.6475	46.9113	12.3459	46.4646	11.7845	47.1555	17.442	46.5476	15.0099	46.0344	13.4062	46.3212	15.5967	46.2723	12.8918	47.2557	12.077	47.0177	16.1446	46.7425
7340000	-14407.4	2	8280.05	7.42526	48.0506	9.13421	48.2671	15.2475	47.4521	18.0696	46.1704	19.9982	44.289	19.967	45.0323	18.2143	45.4676	16.6263	44.4655	14.0253	44.879	12.4317	45.7348	14.7379	45.8481	15.401	45.1521	14.158	43.8855	13.1438	44.6618	12.3792	44.8726	11.787	45.7135	11.6012	45.136	14.3789	45.58	14.4459	45.7636	13.3559	44.5169	11.3111	43.7565	12.4875	46.4739	12.1745	46.2574
7350000	-14439.8	2	8267.97	7.59342	51.5662	3.3264	53.0206	7.74224	51.3772	18.7552	49.2088	18.4693	46.8598	19.7642	45.6954	16.3353	46.4838	15.1384	47.142	12.2354	47.3776	13.1484	47.9375	14.3698	46.9574	10.9804	45.4858	12.2692	49.8137	11.0151	48.9324	15.9476	48.0132	13.0401	47.0906	15.1888	46.9264	13.3264	47.0536	16.3107	46.0856	17.5249	44.8526	15.7024	46.4451	13.215	46.9468	16.5879	45.8043
7360000	-14389.7	2	8130.55	10.9294	46.3592	8.17831	44.3188	5.51453	48.0814	14.4023	47.1709	13.0339	46.407	12.7908	47.0446	10.4324	48.0609	11.6165	48.1973	10.0952	47.6751	10.2974	48.4766	14.2041	46.6789	13.3836	46.3717	8.32464	48.6311	11.6462	47.5254	12.5206	45.8096	12.8941	46.3596	11.6367	47.6624	11.4267	46.2948	11.1948	46.4026	12.1717	46.9877	12.546	47.9796	13.496	47.4044	11.3152	45.5292
7370000	-14459.7	2	8542.45	10.2662	45.7394	11.7594	48.6061	12.6373	45.0517	16.0398	43.3189	23.1283	44.389	19.1921	45.8248	15.7424	46.1604	15.5598	47.4503	15.505	46.1744	16.2984	45.4893	13.4991	44.3563	13.5339	45.9422	15.4961	46.2995	16.968	46.9111	13.8931	47.284	12.9704	47.1852	14.4373	47.9681	13.5459	47.8909	14.4345	47.6072	13.6394	46.9853	12.4556	46.4809	12.9407	47.0676	13.6137	45.5754
7380000	-14454.6	2	8860.02	9.99671	43.8925	9.88577	42.9849	9.57019	44.7257	15.9775	45.634	21.5352	44.3677	17.2013	42.774	18.1185	42.9344	17.2501	45.0463	17.2374	45.5242	16.7201	45.6371	17.8937	47.3028	11.1698	47.2242	16.3048	46.1721	15.928	44.9298	14.3177	46.1557	14.5587	44.9104	13.2333	44.4405	14.8381	45.6858	15.6328	45.1495	13.2689	45.6775	15.9904	43.289	14.2972	46.8719	12.7256	48.1721
7390000	-14431.6	2	8125.12	11.9274	50.9258	9.28613	51.4508	14.4353	49.1191	14.6902	46.1458	17.8507	42.8838	20.1206	44.0297	18.5418	45.1643	14.7637	45.4467	15.7306	46.2187	13.1186	45.9357	10.253	49.6287	11.9462	47.8053	14.9548	45.936	14.9097	45.3915	13.2745	44.2275	13.0935	44.7414	14.4097	46.7339	14.3418	45.6227	13.21	46.0855	13.0659	46.9598	15.5679	48.568	13.425	47.3309	13.2437	46.4733
7400000	-14388.5	2	7919.95	5.21196	51.8938	1.2907	50.4782	10.2314	45.025	17.4059	44.1767	18.9451	45.7836	16.3838	43.682	15.7748	47.3284	13.5024	45.4575	13.167	45.6765	13.8066	45.9214	18.0888	45.6602	16.6218	45.1404	12.2579	44.2322	11.6173	46.7538	14.143	46.2388	11.614	45.9344	14.4163	45.6484	12.9778	45.8611	13.8402	46.1298	15.5851	47.3653	15.547	45.9599	13.1148	47.3093	12.1641	46.6852
7410000	-14387.6	2	8099.82	8.74107	48.7433	8.86672	47.8758	9.60911	47.7561	16.5287	48.0576	17.4394	47.4147	16.5643	47.6381	15.8829	46.9356	12.929	48.6125	13.956	47.6619	14.5732	47.0493	13.6849	44.5425	16.2457	45.9552	12.8371	46.2542	14.3799	45.7499	12.9405	45.719	14.9191	45.2524	14.4307	45.372	12.0015	48.2453	11.7752	47.2346	11.1339	46.1892	11.6808	46.8424	12.6303	47.3877	11.6004	45.6714
7420000	-14414.1	2	8516.37	10.3603	45.9838	5.27136	44.9367	11.6676	45.2173	19.6531	43.956	19.6003	43.9272	18.6953	43.8314	15.6767	44.6616	14.874	44.5851	12.6493	46.7723	13.5358	47.1898	14.4966	46.9959	16.3128	45.7968	14.1305	46.6583	15.2937	46.9947	13.4881	46.4655	11.9417	45.4155	15.4857	45.3979	13.7869	46.2166	12.9026	46.3842	11.9596	47.0418	16.1563	47.5094	13.0515	46.925	13.0726	46.2384
7430000	-14449.6	2	8921.54	1.38164	52.9494	5.29905	50.1651	11.4944	49.8026	17.0398	47.9577	14.8907	46.5452	17.3858	47.2347	18.2595	46.9837	17.8157	46.6879	18.1629	45.7822	18.1676	45.3184	16.8358	43.9723	17.0032	44.4716	15.4124	46.8049	15.9493	46.5046	16.1921	44.5903	14.7377	44.9101	12.8445	46.1611	14.9184	47.2617	14.9911	45.081	13.2461	45.8969	13.3891	46.7687	12.7955	46.3568	13.4433	46.0811
7440000	-14420.5	2	9077.49	8.96465	47.0148	11.8976	45.5474	10.4433	48.1653	21.3007	46.6638	19.7644	47.838	17.8876	46.7854	17.314	45.9676	16.2906	46.5004	14.327	46.4421	15.3069	47.314	13.1453	48.5341	15.8579	45.2181	12.782	49.2612	12.3148	48.1914	13.296	45.5225	13.624	46.5953	14.6422	45.0013	15.3295	47.8747	14.634	45.9696	16.0837	44.9526	13.7611	46.2966	12.3995	46.9579	15.5325	45.3959
7450000	-14420.3	2	8257.92	11.1312	49.7956	7.63238	50.2984	9.58895	46.1667	18.6264	46.9178	20.1758	44.325	21.1484	44.4139	17.2166	45.0064	16.6268	45.5883	16.6089	45.912	16.3688	45.7917	20.4027	45.9929	15.0637	44.9666	15.9178	45.417	13.5527	45.6641	11.6398	44.9966	13.8939	44.3025	16.2788	44.8935	14.8851	44.8724	12.8984	45.2429	11.8078	46.712	11.8254	45.8147	12.6995	47.5413	12.3463	45.3536
7460000	-14398.4	2	8041.81	5.35175	43.9825	5.73002	47.1181	8.2478	46.8653	12.3739	47.2366	13.5983	46.0314	9.45883	46.0864	10.9577	46.0151	10.4832	46.1736	13.8592	46.246	14.0807	45.9419	14.7488	45.1926	15.1719	46.692	14.3561	45.2351	13.4593	46.2537	11.5629	45.6411	13.345	45.1153	13.5015	45.6762	14.1654	46.5287	14.4932	47.1096	15.4935	47.978	14.0821	47.7655	13.0302	47.1146	15.798	46.4126
7470000	-14356.4	2	8606.71	-1.34368	50.4142	0.465038	48.9101	7.78269	48.3715	12.4225	45.1545	17.3883	43.8064	18.2312	42.787	13.5092	44.5248	13.0524	44.9871	15.2944	45.6263	15.4304	46.6499	14.7739	47.5853	16.8263	47.4143	15.9731	45.3157	16.6145	46.5958	15.5355	45.2826	13.8096	45.6144	13.9606	46.8393	12.1093	45.9807	10.6942	47.4406	10.5914	47.6329	12.1543	48.6088	13.5993	46.7754	11.7439	46.1191
7480000	-14411.2	2	8212.69	11.6605	50.181	8.98219	49.2468	12.0584	47.7988	11.7492	46.6002	14.1473	46.6922	14.1609	44.2835	16.6879	44.9052	16.5652	45.1947	15.1702	45.054	15.2017	45.3189	14.213	44.4367	14.4443	45.335	14.8426	43.009	13.591	43.455	15.8309	45.7047	14.3662	46.8699	14.9853	46.2127	15.501	45.0992	14.7876	44.3006	12.0535	46.1287	10.9943	46.9359	12.0378	47.5226	14.406	45.5683
[truncated: 729 more rows]
[truncated: 708 more columns]

## Sheet: Data 3 Ecological Data
species	ecology
C_paradoxa	B
Cn_lubuskensis	A
H_geos	C
H_morenoi	B
H_sp	B
N_aberrans	B
N_ablaskiri	B
N_aggtelekiensis_A	D
N_aggtelekiensis_B	D
N_aggtelekiensis_C	D
N_aggtelekiensis_D	A
N_aggtelekiensis_T98	D
N_aitolosi_H	D
N_alisadri	D
N_alpheus_H	C
N_alpinus_H	B
[truncated: 315 more rows]

## Sheet: Data 4 Morphological Data
species	body_length	antennaI	antennaII	pV_length	pVI_length	pVII_length	cxII_length	cxIII_length	pV2_width	pVI2_width	pVII2_width
[truncated: 256 more rows]
